# Supplementary material for: Mental health burden among healthcare workers in Kintampo North Municipal Hospital: A descriptive analysis of stress, depression, and anxiety based on Job Demands-Resources (JD-R) model
Source: PLOS Ment Health. 2025 Dec 3;2(12):e0000478. doi: 10.1371/journal.pmen.0000478 (PMC12798270; doi:10.1371/journal.pmen.0000478)
Supplement: S1 Data — (XLSX) [file pmen.0000478.s002.xlsx]

## Sheet: Sheet1
Upset because of something that happened unexpectedly?	You were unable to control the important things in your life?	Nervous and stressed?	You could not cope with all the things that you had to do?	Angered because of things that happened that were outside of your control?	Difficulties were piling up so high that you could not overcome them?	Confident about your ability to handle your personal problems?	Things were going your way?	Able to control irritations in your life?	You were on top of things?	You feel emotionally drained from your work	You feel used up at the end of the work day	You feel fatigued when getting up in the morning	You feel working with people puts too much stress on you	You feel burnedout from your work	You feel frustrated with your job	You feel you are working too hard on your job	You feel working with people all day is a strain	You feel like you have no more patience or strength to deal with difficult situations	You treat patients as impersonal objects	You are more cold-hearted toward people since ou took this job	You worry that your job is hardening you emotionally	You don’t really care what happens to some patients	Patients blame you for their problems	You can easily understand patient’s feelings	You can deal effectively with patient’s problems	You can positively influence people’s lives through your work	You are energetic	You can easily create a relaxed atmosphere for your patients	Your are exhilarated after working with patients	You have accomplished worthwhile things in this job	You deal with emotional problems calmly in your work	You are so sad and unhappy that you can’t stand it	You feel the future is hopeless and that things cannot improve	You feel you are a complete failure as a person	You are dissatisfied or bored with everything	You feel guilty all of the time	You feel you are being punished	You hate yourself	You blame yourself for everything bad that happens	You would kill yourself if you had the chance	You use to cry, but now you can’t cry even though you want to	You feel irritated all the time	You have lost all your interest in other people	You can’t make decisions at all anymore	You believe that you look ugly	You can’t do any work at all	You wake up several hours earlier than you used to and cannot get back to sleep	You are too tired to do anything	You have no appetite at all anymore
Sometimes	Never	Sometimes	Never	Sometimes	Never	Almost always	Often	Almost always	Almost always	Sometimes	Sometimes	Sometimes	Sometimes	Sometimes	Never	Never	Never	Never	Never	Never	Sometimes	Never	Never	Sometimes	Sometimes	Almost always	Almost always	Often	Sometimes	Sometimes	Almost always	Never	Never	Never	Sometimes	Never	Never	Never	Never	Never	Sometimes	Sometimes	Never	Never	Never	Never	Sometimes	Never	Never
Sometimes	Sometimes	Sometimes	Sometimes	Sometimes	Sometimes	Almost always	Sometimes	Almost always	Almost always	Sometimes	Sometimes	Sometimes	Sometimes	Sometimes	Sometimes	Almost always	Sometimes	Sometimes	Never	Almost always	Sometimes	Never	Sometimes	Almost always	Almost always	Sometimes	Almost always	Sometimes	Sometimes	Sometimes	Almost always	Sometimes	Never	Never	Sometimes	Never	Sometimes	Sometimes	Sometimes	Never	Never	Sometimes	Sometimes	Never	Never	Never	Sometimes	Sometimes	Sometimes
Sometimes	Sometimes	Sometimes	Sometimes	Sometimes	Never	Sometimes	Never	Sometimes	Sometimes	Never	Never	Sometimes	Sometimes	Never	Never	Sometimes	Never	Never	Never	Almost always	Sometimes	Sometimes	Never	Sometimes	Sometimes	Sometimes	Sometimes	Sometimes	Sometimes	Sometimes	Sometimes	Sometimes	Never	Never	Sometimes	Never	Sometimes	Never	Sometimes	Never	Sometimes	Sometimes	Almost always	Sometimes	Never	Never	Sometimes	Sometimes	Sometimes
Sometimes	Sometimes	Sometimes	Never	Never	Sometimes	Almost always	Sometimes	Sometimes	Sometimes	Sometimes	Sometimes	Sometimes	Never	Never	Never	Never	Never	Never	Never	Never	Never	Never	Sometimes	Sometimes	Often	Almost always	Almost always	Often	Sometimes	Sometimes	Sometimes	Never	Never	Never	Never	Never	Never	Never	Never	Never	Never	Never	Never	Never	Never	Never	Often	Sometimes	Sometimes
Sometimes	Sometimes	Sometimes	Often	Often	Never	Never	Never	Never	Never	Never	Never	Often	Sometimes	Never	Often	Sometimes	Never	Sometimes	Never	Sometimes	Sometimes	Often	Sometimes	Often	Almost always	Almost always	Sometimes	Sometimes	Sometimes	Sometimes	Sometimes	Sometimes	Sometimes	Almost always	Never	Never	Never	Never	Never	Never	Never	Never	Never	Sometimes	Never	Sometimes	Sometimes	Sometimes	Sometimes
Sometimes	Sometimes	Sometimes	Sometimes	Sometimes	Sometimes	Almost always	Sometimes	Often	Sometimes	Sometimes	Sometimes	Sometimes	Never	Sometimes	Sometimes	Sometimes	Never	Never	Never	Never	Sometimes	Never	Never	Sometimes	Sometimes	Almost always	Almost always	Almost always	Sometimes	Almost always	Almost always	Never	Sometimes	Never	Never	Never	Sometimes	Never	Sometimes	Never	Never	Never	Never	Never	Never	Never	Sometimes	Never	Never
Sometimes	Sometimes	Sometimes	Sometimes	Sometimes	Sometimes	Sometimes	Sometimes	Sometimes	Sometimes	Sometimes	Sometimes	Sometimes	Sometimes	Sometimes	Sometimes	Sometimes	Sometimes	Sometimes	Never	Sometimes	Sometimes	Never	Never	Sometimes	Sometimes	Sometimes	Sometimes	Sometimes	Sometimes	Sometimes	Sometimes	Sometimes	Sometimes	Never	Sometimes	Sometimes	Sometimes	Never	Sometimes	Never	Sometimes	Sometimes	Sometimes	Never	Never	Never	Sometimes	Sometimes	Sometimes
Sometimes	Sometimes	Sometimes	Sometimes	Sometimes	Never	Sometimes	Sometimes	Almost always	Almost always	Sometimes	Sometimes	Sometimes	Never	Sometimes	Almost always	Sometimes	Never	Never	Never	Never	Never	Never	Never	Sometimes	Sometimes	Sometimes	Almost always	Sometimes	Sometimes	Sometimes	Sometimes	Sometimes	Sometimes	Sometimes	Sometimes	Sometimes	Sometimes	Never	Never	Never	Sometimes	Sometimes	Never	Never	Never	Never	Sometimes	Sometimes	Sometimes
Sometimes	Sometimes	Sometimes	Never	Sometimes	Never	Almost always	Almost always	Almost always	Almost always	Never	Sometimes	Sometimes	Never	Never	Never	Never	Never	Never	Never	Never	Sometimes	Never	Never	Almost always	Often	Almost always	Almost always	Almost always	Sometimes	Sometimes	Often	Never	Never	Never	Never	Never	Never	Never	Sometimes	Never	Never	Never	Never	Never	Never	Never	Sometimes	Sometimes	Never
Sometimes	Sometimes	Sometimes	Sometimes	Sometimes	Never	Often	Sometimes	Sometimes	Often	Often	Often	Often	Often	Often	Sometimes	Sometimes	Sometimes	Sometimes	Sometimes	Sometimes	Sometimes	Never	Never	Often	Sometimes	Often	Often	Often	Often	Often	Often	Sometimes	Sometimes	Never	Never	Never	Never	Never	Never	Never	Never	Never	Never	Never	Never	Never	Never	Never	Never
Sometimes	Sometimes	Sometimes	Never	Sometimes	Sometimes	Almost always	Sometimes	Sometimes	Almost always	Sometimes	Sometimes	Sometimes	Sometimes	Sometimes	Sometimes	Never	Sometimes	Sometimes	Never	Often	Sometimes	Never	Sometimes	Almost always	Often	Often	Almost always	Sometimes	Often	Never	Sometimes	Often	Almost always	Never	Never	Never	Sometimes	Never	Sometimes	Never	Sometimes	Never	Sometimes	Never	Never	Never	Almost always	Sometimes	Never
Often	Sometimes	Sometimes	Sometimes	Sometimes	Sometimes	Almost always	Sometimes	Sometimes	Sometimes	Sometimes	Sometimes	Sometimes	Almost always	Sometimes	Sometimes	Sometimes	Sometimes	Sometimes	Never	Almost always	Sometimes	Never	Never	Almost always	Almost always	Almost always	Almost always	Almost always	Almost always	Almost always	Almost always	Sometimes	Never	Never	Never	Sometimes	Sometimes	Sometimes	Sometimes	Never	Sometimes	Sometimes	Sometimes	Sometimes	Never	Sometimes	Sometimes	Sometimes	Sometimes
Sometimes	Sometimes	Sometimes	Sometimes	Sometimes	Often	Sometimes	Sometimes	Often	Often	Sometimes	Often	Often	Sometimes	Often	Sometimes	Almost always	Often	Sometimes	Sometimes	Often	Sometimes	Sometimes	Often	Often	Often	Almost always	Almost always	Often	Almost always	Often	Often	Almost always	Often	Never	Sometimes	Sometimes	Sometimes	Sometimes	Sometimes	Never	Sometimes	Sometimes	Sometimes	Sometimes	Sometimes	Never	Sometimes	Often	Sometimes
Sometimes	Sometimes	Sometimes	Sometimes	Sometimes	Sometimes	Almost always	Almost always	Almost always	Sometimes	Sometimes	Sometimes	Sometimes	Never	Sometimes	Never	Never	Never	Never	Never	Never	Never	Never	Never	Almost always	Almost always	Almost always	Almost always	Almost always	Almost always	Almost always	Almost always	Sometimes	Never	Never	Never	Never	Never	Never	Never	Never	Never	Never	Never	Never	Never	Never	Never	Never	Never
Never	Never	Sometimes	Sometimes	Never	Sometimes	Often	Sometimes	Often	Sometimes	Never	Never	Sometimes	Sometimes	Sometimes	Sometimes	Often	Never	Never	Often	Often	Sometimes	Never	Never	Almost always	Often	Often	Almost always	Almost always	Sometimes	Often	Often	Never	Never	Never	Never	Never	Never	Never	Sometimes	Never	Never	Never	Never	Never	Never	Never	Never	Sometimes	Never
Sometimes	Sometimes	Sometimes	Sometimes	Sometimes	Sometimes	Sometimes	Sometimes	Sometimes	Sometimes	Sometimes	Often	Sometimes	Never	Never	Sometimes	Sometimes	Never	Sometimes	Never	Sometimes	Never	Never	Sometimes	Sometimes	Sometimes	Often	Almost always	Almost always	Never	Sometimes	Often	Sometimes	Sometimes	Never	Sometimes	Sometimes	Never	Sometimes	Often	Never	Sometimes	Sometimes	Never	Never	Never	Never	Sometimes	Sometimes	Sometimes
Sometimes	Never	Sometimes	Sometimes	Never	Never	Almost always	Almost always	Almost always	Almost always	Never	Often	Often	Sometimes	Sometimes	Sometimes	Sometimes	Never	Often	Sometimes	Never	Sometimes	Never	Never	Almost always	Almost always	Almost always	Almost always	Almost always	Sometimes	Almost always	Almost always	Never	Never	Never	Never	Never	Never	Never	Sometimes	Never	Never	Sometimes	Never	Never	Never	Never	Sometimes	Never	Never
Sometimes	Never	Sometimes	Sometimes	Sometimes	Sometimes	Almost always	Sometimes	Almost always	Sometimes	Never	Sometimes	Sometimes	Sometimes	Sometimes	Never	Sometimes	Never	Never	Never	Never	Sometimes	Never	Never	Often	Never	Sometimes	Often	Sometimes	Sometimes	Often	Often	Never	Never	Never	Never	Never	Never	Never	Never	Never	Never	Never	Sometimes	Never	Never	Almost always	Never	Never	Sometimes
Sometimes	Sometimes	Sometimes	Never	Never	Never	Almost always	Sometimes	Sometimes	Sometimes	Almost always	Often	Almost always	Sometimes	Sometimes	Sometimes	Sometimes	Never	Never	Never	Sometimes	Sometimes	Never	Never	Often	Sometimes	Often	Often	Often	Sometimes	Never	Often	Sometimes	Sometimes	Never	Sometimes	Never	Never	Never	Sometimes	Never	Never	Sometimes	Never	Never	Never	Never	Sometimes	Sometimes	Sometimes
Sometimes	Sometimes	Sometimes	Never	Sometimes	Never	Often	Sometimes	Sometimes	Sometimes	Sometimes	Sometimes	Sometimes	Sometimes	Sometimes	Never	Sometimes	Never	Sometimes	Never	Never	Never	Never	Never	Sometimes	Sometimes	Sometimes	Often	Sometimes	Never	Sometimes	Sometimes	Never	Never	Never	Never	Sometimes	Never	Never	Sometimes	Never	Never	Never	Never	Never	Never	Never	Never	Never	Never
Sometimes	Never	Never	Sometimes	Never	Never	Sometimes	Sometimes	Sometimes	Sometimes	Sometimes	Sometimes	Often	Sometimes	Often	Sometimes	Almost always	Sometimes	Often	Never	Never	Never	Never	Sometimes	Often	Almost always	Almost always	Often	Often	Almost always	Often	Almost always	Never	Never	Never	Never	Never	Never	Never	Never	Never	Often	Often	Never	Sometimes	Sometimes	Never	Sometimes	Often	Sometimes
Sometimes	Sometimes	Often	Sometimes	Sometimes	Sometimes	Sometimes	Sometimes	Sometimes	Sometimes	Sometimes	Often	Often	Never	Sometimes	Sometimes	Sometimes	Never	Never	Never	Never	Never	Never	Never	Almost always	Almost always	Almost always	Often	Almost always	Never	Often	Almost always	Sometimes	Never	Never	Never	Never	Never	Never	Sometimes	Never	Sometimes	Sometimes	Sometimes	Never	Never	Never	Sometimes	Never	Never
Sometimes	Sometimes	Sometimes	Sometimes	Sometimes	Often	Almost always	Almost always	Often	Almost always	Sometimes	Never	Sometimes	Often	Sometimes	Never	Sometimes	Never	Sometimes	Never	Never	Never	Sometimes	Never	Almost always	Often	Almost always	Often	Almost always	Sometimes	Often	Almost always	Never	Never	Never	Never	Never	Never	Never	Never	Never	Never	Never	Never	Never	Never	Never	Sometimes	Sometimes	Never
Often	Sometimes	Sometimes	Sometimes	Sometimes	Often	Often	Often	Almost always	Often	Sometimes	Sometimes	Sometimes	Never	Sometimes	Never	Never	Never	Sometimes	Never	Never	Sometimes	Never	Sometimes	Often	Often	Almost always	Often	Almost always	Sometimes	Often	Often	Never	Sometimes	Never	Never	Never	Sometimes	Sometimes	Sometimes	Never	Never	Never	Never	Often	Sometimes	Sometimes	Sometimes	Sometimes	Never
Sometimes	Sometimes	Never	Sometimes	Sometimes	Sometimes	Sometimes	Sometimes	Sometimes	Sometimes	Sometimes	Sometimes	Sometimes	Sometimes	Sometimes	Sometimes	Sometimes	Sometimes	Sometimes	Never	Almost always	Sometimes	Never	Sometimes	Sometimes	Almost always	Almost always	Almost always	Almost always	Sometimes	Never	Almost always	Sometimes	Sometimes	Never	Sometimes	Never	Sometimes	Never	Never	Never	Never	Never	Never	Never	Never	Never	Never	Sometimes	Never
Sometimes	Sometimes	Sometimes	Never	Sometimes	Sometimes	Often	Often	Almost always	Never	Sometimes	Sometimes	Sometimes	Never	Sometimes	Never	Often	Never	Never	Never	Almost always	Never	Never	Never	Almost always	Sometimes	Almost always	Almost always	Almost always	Often	Sometimes	Almost always	Never	Never	Never	Never	Never	Never	Never	Never	Never	Never	Never	Never	Never	Never	Never	Sometimes	Never	Never
Never	Never	Sometimes	Sometimes	Sometimes	Sometimes	Sometimes	Never	Sometimes	Sometimes	Never	Never	Sometimes	Sometimes	Often	Sometimes	Never	Never	Never	Never	Sometimes	Never	Never	Never	Sometimes	Sometimes	Often	Often	Often	Sometimes	Sometimes	Sometimes	Sometimes	Never	Never	Never	Never	Never	Never	Sometimes	Never	Never	Never	Never	Never	Never	Never	Sometimes	Sometimes	Sometimes
Sometimes	Never	Sometimes	Sometimes	Sometimes	Sometimes	Often	Sometimes	Sometimes	Almost always	Sometimes	Sometimes	Sometimes	Sometimes	Sometimes	Sometimes	Never	Sometimes	Sometimes	Never	Almost always	Sometimes	Never	Sometimes	Almost always	Sometimes	Almost always	Almost always	Almost always	Sometimes	Almost always	Almost always	Sometimes	Never	Never	Never	Never	Never	Never	Never	Never	Sometimes	Sometimes	Sometimes	Never	Never	Never	Sometimes	Sometimes	Sometimes
Never	Never	Sometimes	Never	Never	Never	Almost always	Sometimes	Sometimes	Often	Never	Never	Sometimes	Never	Never	Never	Sometimes	Never	Never	Never	Sometimes	Sometimes	Never	Never	Almost always	Sometimes	Sometimes	Sometimes	Sometimes	Sometimes	Often	Sometimes	Sometimes	Sometimes	Never	Sometimes	Never	Never	Never	Never	Never	Sometimes	Sometimes	Sometimes	Sometimes	Never	Never	Sometimes	Sometimes	Sometimes
Sometimes	Sometimes	Sometimes	Sometimes	Sometimes	Sometimes	Almost always	Sometimes	Almost always	Almost always	Sometimes	Sometimes	Sometimes	Sometimes	Sometimes	Never	Sometimes	Never	Sometimes	Never	Never	Never	Never	Sometimes	Never	Almost always	Almost always	Almost always	Almost always	Almost always	Almost always	Sometimes	Never	Never	Never	Never	Never	Never	Never	Never	Never	Never	Never	Never	Never	Never	Never	Sometimes	Never	Never
Often	Never	Sometimes	Sometimes	Sometimes	Sometimes	Often	Often	Often	Often	Sometimes	Often	Never	Sometimes	Sometimes	Sometimes	Almost always	Often	Never	Never	Often	Sometimes	Never	Never	Almost always	Almost always	Almost always	Almost always	Almost always	Almost always	Almost always	Often	Often	Never	Never	Sometimes	Never	Never	Never	Sometimes	Never	Never	Never	Sometimes	Never	Never	Never	Never	Sometimes	Sometimes
Often	Sometimes	Sometimes	Sometimes	Sometimes	Sometimes	Sometimes	Sometimes	Sometimes	Often	Sometimes	Sometimes	Sometimes	Never	Sometimes	Never	Sometimes	Never	Never	Never	Sometimes	Sometimes	Never	Sometimes	Almost always	Almost always	Almost always	Almost always	Almost always	Often	Often	Often	Sometimes	Never	Never	Never	Never	Never	Never	Sometimes	Never	Sometimes	Never	Never	Never	Never	Never	Never	Never	Never
Often	Often	Sometimes	Sometimes	Sometimes	Never	Almost always	Sometimes	Often	Sometimes	Sometimes	Sometimes	Sometimes	Never	Sometimes	Sometimes	Sometimes	Never	Sometimes	Never	Almost always	Almost always	Never	Never	Sometimes	Sometimes	Sometimes	Sometimes	Sometimes	Sometimes	Sometimes	Sometimes	Never	Never	Never	Never	Never	Never	Never	Never	Never	Never	Never	Never	Never	Never	Never	Never	Sometimes	Never
Often	Sometimes	Often	Never	Often	Never	Almost always	Sometimes	Sometimes	Often	Almost always	Sometimes	Sometimes	Almost always	Almost always	Almost always	Almost always	Almost always	Almost always	Almost always	Often	Sometimes	Never	Sometimes	Often	Often	Often	Often	Often	Sometimes	Often	Sometimes	Sometimes	Never	Never	Never	Sometimes	Never	Never	Never	Never	Never	Almost always	Often	Often	Never	Never	Never	Never	Never
Sometimes	Sometimes	Often	Sometimes	Sometimes	Sometimes	Almost always	Often	Sometimes	Sometimes	Almost always	Often	Often	Sometimes	Sometimes	Almost always	Almost always	Sometimes	Sometimes	Never	Never	Sometimes	Never	Never	Almost always	Sometimes	Sometimes	Almost always	Sometimes	Sometimes	Often	Sometimes	Sometimes	Sometimes	Never	Never	Never	Never	Never	Never	Never	Never	Never	Never	Never	Never	Never	Sometimes	Sometimes	Sometimes
Sometimes	Sometimes	Sometimes	Never	Never	Never	Often	Often	Often	Often	Never	Never	Sometimes	Never	Never	Never	Never	Never	Never	Never	Never	Never	Never	Never	Often	Often	Often	Often	Often	Often	Often	Often	Sometimes	Never	Never	Never	Never	Never	Never	Never	Never	Never	Never	Never	Never	Never	Never	Never	Never	Never
Sometimes	Sometimes	Often	Sometimes	Sometimes	Sometimes	Often	Often	Often	Often	Sometimes	Often	Often	Almost always	Often	Sometimes	Often	Sometimes	Sometimes	Never	Often	Often	Sometimes	Never	Often	Often	Often	Often	Sometimes	Sometimes	Often	Often	Sometimes	Never	Never	Never	Sometimes	Sometimes	Never	Never	Never	Never	Never	Never	Never	Never	Never	Sometimes	Sometimes	Sometimes
Sometimes	Sometimes	Sometimes	Sometimes	Sometimes	Sometimes	Often	Sometimes	Often	Sometimes	Almost always	Almost always	Often	Sometimes	Almost always	Almost always	Often	Sometimes	Sometimes	Often	Sometimes	Sometimes	Almost always	Often	Often	Sometimes	Often	Sometimes	Sometimes	Sometimes	Never	Often	Sometimes	Sometimes	Never	Sometimes	Sometimes	Sometimes	Never	Often	Never	Often	Often	Often	Sometimes	Sometimes	Never	Often	Never	Sometimes
Sometimes	Never	Sometimes	Never	Sometimes	Never	Sometimes	Sometimes	Almost always	Never	Never	Never	Sometimes	Never	Never	Never	Never	Never	Never	Never	Sometimes	Never	Often	Never	Often	Often	Often	Often	Often	Never	Often	Often	Never	Never	Never	Sometimes	Never	Never	Never	Never	Never	Never	Never	Never	Never	Never	Never	Never	Sometimes	Never
Sometimes	Sometimes	Sometimes	Often	Sometimes	Sometimes	Sometimes	Sometimes	Almost always	Sometimes	Never	Never	Sometimes	Never	Never	Never	Never	Sometimes	Sometimes	Never	Never	Never	Never	Sometimes	Sometimes	Sometimes	Sometimes	Often	Often	Sometimes	Never	Sometimes	Sometimes	Never	Never	Never	Sometimes	Sometimes	Never	Never	Never	Sometimes	Sometimes	Never	Never	Never	Sometimes	Sometimes	Sometimes	Sometimes
Never	Never	Sometimes	Sometimes	Never	Sometimes	Often	Often	Sometimes	Sometimes	Never	Never	Sometimes	Never	Never	Never	Never	Never	Never	Never	Often	Never	Never	Never	Sometimes	Almost always	Never	Often	Almost always	Never	Sometimes	Sometimes	Never	Never	Never	Never	Never	Never	Never	Never	Never	Sometimes	Never	Sometimes	Never	Never	Never	Sometimes	Never	Never
Sometimes	Sometimes	Often	Never	Never	Never	Almost always	Almost always	Almost always	Never	Never	Never	Sometimes	Sometimes	Never	Never	Sometimes	Sometimes	Never	Never	Sometimes	Sometimes	Never	Sometimes	Often	Often	Almost always	Sometimes	Almost always	Sometimes	Sometimes	Sometimes	Never	Never	Never	Never	Sometimes	Never	Never	Never	Never	Never	Sometimes	Never	Never	Never	Never	Sometimes	Never	Never
Sometimes	Never	Sometimes	Sometimes	Sometimes	Sometimes	Often	Sometimes	Sometimes	Sometimes	Sometimes	Sometimes	Often	Almost always	Often	Never	Often	Sometimes	Never	Never	Never	Never	Never	Sometimes	Sometimes	Sometimes	Almost always	Often	Sometimes	Sometimes	Sometimes	Sometimes	Never	Never	Never	Never	Never	Never	Never	Sometimes	Never	Never	Never	Never	Never	Never	Sometimes	Sometimes	Sometimes	Sometimes
Sometimes	Sometimes	Never	Sometimes	Sometimes	Sometimes	Almost always	Never	Never	Never	Sometimes	Sometimes	Often	Never	Never	Never	Sometimes	Sometimes	Sometimes	Sometimes	Often	Sometimes	Never	Almost always	Almost always	Sometimes	Never	Sometimes	Sometimes	Never	Never	Sometimes	Sometimes	Never	Never	Sometimes	Sometimes	Sometimes	Sometimes	Sometimes	Never	Never	Never	Sometimes	Sometimes	Never	Never	Sometimes	Sometimes	Often
Often	Sometimes	Sometimes	Never	Sometimes	Sometimes	Almost always	Sometimes	Almost always	Often	Never	Sometimes	Often	Never	Sometimes	Never	Never	Never	Never	Never	Never	Never	Never	Never	Almost always	Almost always	Often	Almost always	Almost always	Often	Often	Almost always	Never	Never	Never	Never	Never	Never	Never	Sometimes	Never	Sometimes	Never	Never	Never	Never	Never	Almost always	Sometimes	Never
Never	Never	Never	Sometimes	Never	Sometimes	Almost always	Almost always	Almost always	Almost always	Sometimes	Sometimes	Sometimes	Sometimes	Never	Sometimes	Sometimes	Never	Never	Never	Never	Never	Never	Sometimes	Almost always	Almost always	Almost always	Almost always	Almost always	Almost always	Almost always	Almost always	Never	Never	Never	Never	Never	Never	Never	Never	Never	Never	Never	Never	Never	Never	Never	Never	Never	Never
Often	Sometimes	Often	Sometimes	Almost always	Almost always	Sometimes	Sometimes	Sometimes	Almost always	Never	Sometimes	Never	Sometimes	Sometimes	Sometimes	Never	Never	Sometimes	Never	Never	Never	Almost always	Sometimes	Never	Almost always	Almost always	Never	Often	Almost always	Often	Sometimes	Sometimes	Never	Often	Often	Almost always	Almost always	Sometimes	Never	Sometimes	Sometimes	Sometimes	Sometimes	Never	Often	Sometimes	Sometimes	Often	Almost always
Sometimes	Sometimes	Sometimes	Sometimes	Often	Often	Almost always	Often	Almost always	Often	Sometimes	Sometimes	Sometimes	Never	Sometimes	Never	Never	Never	Sometimes	Never	Never	Never	Never	Sometimes	Often	Often	Often	Almost always	Almost always	Sometimes	Sometimes	Almost always	Sometimes	Never	Never	Sometimes	Never	Never	Never	Sometimes	Never	Sometimes	Never	Never	Never	Never	Never	Sometimes	Often	Never
Sometimes	Sometimes	Often	Sometimes	Never	Often	Never	Never	Sometimes	Never	Sometimes	Sometimes	Sometimes	Never	Never	Often	Never	Never	Never	Never	Never	Never	Never	Never	Often	Sometimes	Sometimes	Often	Often	Sometimes	Sometimes	Sometimes	Sometimes	Sometimes	Never	Sometimes	Sometimes	Never	Never	Sometimes	Almost always	Often	Often	Often	Sometimes	Often	Never	Often	Sometimes	Never
Sometimes	Sometimes	Sometimes	Sometimes	Sometimes	Sometimes	Often	Sometimes	Often	Sometimes	Sometimes	Sometimes	Sometimes	Sometimes	Sometimes	Sometimes	Sometimes	Sometimes	Sometimes	Sometimes	Sometimes	Sometimes	Sometimes	Sometimes	Sometimes	Often	Sometimes	Often	Often	Sometimes	Often	Sometimes	Sometimes	Sometimes	Sometimes	Sometimes	Sometimes	Sometimes	Sometimes	Sometimes	Never	Sometimes	Sometimes	Sometimes	Sometimes	Never	Sometimes	Sometimes	Sometimes	Sometimes
Sometimes	Sometimes	Sometimes	Sometimes	Sometimes	Sometimes	Almost always	Sometimes	Sometimes	Sometimes	Sometimes	Sometimes	Sometimes	Sometimes	Sometimes	Sometimes	Sometimes	Sometimes	Sometimes	Sometimes	Sometimes	Sometimes	Never	Never	Sometimes	Almost always	Sometimes	Almost always	Almost always	Sometimes	Sometimes	Almost always	Sometimes	Never	Never	Never	Never	Never	Never	Never	Never	Never	Never	Never	Never	Never	Never	Never	Never	Never
Sometimes	Sometimes	Sometimes	Sometimes	Often	Sometimes	Often	Often	Sometimes	Never	Sometimes	Almost always	Almost always	Sometimes	Sometimes	Sometimes	Sometimes	Never	Sometimes	Never	Often	Sometimes	Sometimes	Never	Almost always	Often	Sometimes	Almost always	Almost always	Sometimes	Often	Almost always	Never	Never	Never	Never	Sometimes	Sometimes	Never	Sometimes	Never	Sometimes	Never	Often	Sometimes	Never	Never	Sometimes	Sometimes	Sometimes
Never	Sometimes	Never	Never	Sometimes	Sometimes	Never	Never	Never	Never	Never	Sometimes	Never	Sometimes	Sometimes	Never	Sometimes	Sometimes	Never	Never	Sometimes	Sometimes	Sometimes	Never	Never	Never	Sometimes	Often	Sometimes	Sometimes	Sometimes	Sometimes	Sometimes	Sometimes	Sometimes	Often	Sometimes	Sometimes	Sometimes	Often	Sometimes	Sometimes	Sometimes	Sometimes	Sometimes	Sometimes	Never	Never	Never	Never
Sometimes	Sometimes	Sometimes	Never	Never	Sometimes	Sometimes	Sometimes	Sometimes	Sometimes	Sometimes	Sometimes	Never	Sometimes	Never	Sometimes	Often	Never	Never	Never	Sometimes	Sometimes	Never	Never	Almost always	Almost always	Almost always	Almost always	Almost always	Sometimes	Often	Almost always	Never	Never	Never	Never	Never	Never	Never	Never	Never	Never	Never	Sometimes	Never	Never	Never	Never	Never	Never
Sometimes	Never	Never	Never	Never	Never	Often	Often	Sometimes	Sometimes	Sometimes	Never	Sometimes	Never	Never	Never	Never	Never	Never	Never	Sometimes	Sometimes	Never	Never	Often	Often	Sometimes	Almost always	Often	Sometimes	Sometimes	Often	Never	Never	Never	Never	Never	Never	Never	Never	Never	Never	Never	Never	Never	Never	Never	Never	Never	Never
Sometimes	Sometimes	Often	Sometimes	Sometimes	Never	Sometimes	Sometimes	Sometimes	Sometimes	Sometimes	Sometimes	Sometimes	Sometimes	Sometimes	Sometimes	Sometimes	Sometimes	Sometimes	Sometimes	Sometimes	Sometimes	Never	Never	Sometimes	Sometimes	Sometimes	Sometimes	Sometimes	Never	Sometimes	Sometimes	Never	Sometimes	Never	Sometimes	Never	Never	Never	Never	Never	Never	Never	Never	Sometimes	Never	Never	Sometimes	Sometimes	Sometimes
Never	Sometimes	Sometimes	Sometimes	Sometimes	Often	Sometimes	Sometimes	Sometimes	Sometimes	Sometimes	Often	Sometimes	Never	Sometimes	Never	Sometimes	Never	Sometimes	Never	Sometimes	Never	Sometimes	Sometimes	Sometimes	Sometimes	Often	Often	Often	Sometimes	Sometimes	Often	Sometimes	Never	Never	Sometimes	Sometimes	Never	Never	Sometimes	Never	Sometimes	Sometimes	Never	Sometimes	Sometimes	Never	Sometimes	Never	Never
Never	Never	Never	Sometimes	Never	Never	Never	Sometimes	Sometimes	Sometimes	Sometimes	Sometimes	Never	Never	Never	Never	Almost always	Sometimes	Never	Never	Never	Never	Never	Never	Almost always	Often	Sometimes	Almost always	Often	Never	Never	Often	Never	Never	Never	Never	Never	Never	Never	Often	Never	Sometimes	Never	Never	Never	Never	Never	Never	Sometimes	Sometimes
Sometimes	Sometimes	Sometimes	Sometimes	Sometimes	Sometimes	Sometimes	Sometimes	Sometimes	Sometimes	Sometimes	Sometimes	Sometimes	Sometimes	Sometimes	Sometimes	Sometimes	Sometimes	Sometimes	Sometimes	Sometimes	Sometimes	Sometimes	Sometimes	Sometimes	Sometimes	Sometimes	Sometimes	Sometimes	Sometimes	Sometimes	Sometimes	Sometimes	Sometimes	Sometimes	Sometimes	Sometimes	Sometimes	Sometimes	Sometimes	Sometimes	Sometimes	Sometimes	Sometimes	Sometimes	Sometimes	Sometimes	Sometimes	Sometimes	Sometimes
Sometimes	Sometimes	Never	Sometimes	Never	Sometimes	Often	Often	Often	Sometimes	Sometimes	Never	Sometimes	Never	Never	Never	Sometimes	Never	Never	Never	Never	Never	Never	Never	Often	Often	Often	Almost always	Often	Sometimes	Sometimes	Often	Never	Never	Never	Never	Never	Never	Never	Never	Never	Never	Never	Never	Never	Never	Never	Never	Never	Never
Never	Sometimes	Sometimes	Sometimes	Sometimes	Never	Often	Sometimes	Sometimes	Never	Never	Sometimes	Sometimes	Never	Sometimes	Never	Almost always	Sometimes	Never	Never	Never	Never	Never	Sometimes	Sometimes	Sometimes	Often	Sometimes	Sometimes	Sometimes	Sometimes	Sometimes	Sometimes	Never	Never	Sometimes	Sometimes	Never	Never	Never	Never	Never	Never	Sometimes	Never	Never	Never	Sometimes	Sometimes	Never
Sometimes	Often	Sometimes	Sometimes	Often	Often	Almost always	Sometimes	Sometimes	Never	Sometimes	Sometimes	Sometimes	Sometimes	Sometimes	Never	Sometimes	Sometimes	Sometimes	Sometimes	Sometimes	Never	Never	Never	Almost always	Almost always	Sometimes	Often	Sometimes	Sometimes	Sometimes	Sometimes	Often	Sometimes	Sometimes	Sometimes	Sometimes	Sometimes	Sometimes	Often	Never	Sometimes	Sometimes	Sometimes	Sometimes	Sometimes	Never	Sometimes	Sometimes	Sometimes
Never	Never	Sometimes	Never	Never	Never	Almost always	Almost always	Often	Almost always	Sometimes	Never	Sometimes	Never	Never	Never	Sometimes	Never	Never	Never	Never	Sometimes	Never	Sometimes	Almost always	Often	Almost always	Almost always	Almost always	Often	Never	Almost always	Never	Never	Never	Never	Sometimes	Never	Never	Sometimes	Never	Never	Never	Never	Never	Never	Never	Sometimes	Sometimes	Never
Sometimes	Sometimes	Sometimes	Sometimes	Sometimes	Sometimes	Sometimes	Sometimes	Sometimes	Sometimes	Never	Never	Never	Sometimes	Never	Never	Never	Never	Sometimes	Never	Often	Sometimes	Sometimes	Sometimes	Often	Often	Often	Almost always	Almost always	Sometimes	Never	Often	Sometimes	Never	Never	Sometimes	Sometimes	Sometimes	Never	Sometimes	Never	Sometimes	Sometimes	Sometimes	Sometimes	Sometimes	Almost always	Almost always	Never	Never
Sometimes	Sometimes	Sometimes	Sometimes	Sometimes	Sometimes	Sometimes	Sometimes	Sometimes	Sometimes	Sometimes	Sometimes	Sometimes	Sometimes	Sometimes	Sometimes	Sometimes	Sometimes	Sometimes	Sometimes	Sometimes	Sometimes	Sometimes	Sometimes	Sometimes	Sometimes	Sometimes	Sometimes	Sometimes	Sometimes	Sometimes	Sometimes	Sometimes	Sometimes	Sometimes	Sometimes	Sometimes	Sometimes	Sometimes	Sometimes	Sometimes	Sometimes	Sometimes	Sometimes	Sometimes	Sometimes	Sometimes	Sometimes	Sometimes	Sometimes
Sometimes	Sometimes	Sometimes	Sometimes	Sometimes	Sometimes	Sometimes	Sometimes	Often	Sometimes	Sometimes	Never	Sometimes	Sometimes	Sometimes	Sometimes	Never	Sometimes	Sometimes	Sometimes	Almost always	Never	Sometimes	Never	Almost always	Sometimes	Sometimes	Sometimes	Sometimes	Sometimes	Sometimes	Sometimes	Never	Never	Never	Never	Never	Never	Never	Never	Never	Never	Never	Never	Never	Never	Never	Never	Never	Never
Sometimes	Sometimes	Sometimes	Sometimes	Sometimes	Sometimes	Often	Sometimes	Sometimes	Sometimes	Sometimes	Sometimes	Often	Never	Sometimes	Never	Never	Never	Sometimes	Never	Often	Never	Never	Never	Often	Often	Often	Often	Often	Never	Often	Often	Sometimes	Never	Never	Never	Never	Never	Never	Never	Never	Never	Never	Never	Never	Never	Never	Never	Never	Never
Sometimes	Sometimes	Often	Sometimes	Sometimes	Often	Never	Sometimes	Never	Sometimes	Sometimes	Sometimes	Often	Sometimes	Never	Sometimes	Sometimes	Never	Sometimes	Never	Never	Sometimes	Never	Never	Often	Often	Often	Often	Often	Never	Often	Often	Sometimes	Never	Never	Sometimes	Never	Never	Never	Never	Never	Sometimes	Never	Sometimes	Never	Never	Never	Sometimes	Sometimes	Sometimes
Sometimes	Sometimes	Often	Sometimes	Sometimes	Often	Never	Sometimes	Never	Sometimes	Sometimes	Sometimes	Often	Sometimes	Never	Sometimes	Sometimes	Never	Sometimes	Never	Never	Sometimes	Never	Never	Often	Often	Often	Often	Often	Never	Often	Often	Sometimes	Never	Never	Sometimes	Never	Never	Never	Never	Never	Sometimes	Never	Sometimes	Never	Never	Never	Sometimes	Sometimes	Sometimes
Never	Never	Never	Never	Never	Never	Sometimes	Never	Never	Never	Sometimes	Never	Never	Never	Never	Never	Never	Never	Sometimes	Never	Never	Never	Never	Never	Sometimes	Never	Sometimes	Sometimes	Never	Never	Sometimes	Sometimes	Never	Never	Never	Sometimes	Never	Never	Never	Never	Never	Never	Never	Never	Never	Never	Never	Never	Never	Never
Never	Sometimes	Sometimes	Sometimes	Never	Sometimes	Sometimes	Never	Sometimes	Sometimes	Sometimes	Sometimes	Sometimes	Never	Never	Never	Sometimes	Never	Never	Never	Sometimes	Sometimes	Sometimes	Never	Sometimes	Sometimes	Sometimes	Sometimes	Sometimes	Sometimes	Sometimes	Sometimes	Never	Sometimes	Sometimes	Sometimes	Never	Never	Never	Sometimes	Sometimes	Sometimes	Sometimes	Sometimes	Sometimes	Sometimes	Sometimes	Sometimes	Sometimes	Sometimes
Never	Never	Never	Sometimes	Never	Never	Sometimes	Never	Never	Never	Never	Never	Never	Never	Never	Never	Never	Never	Never	Never	Never	Never	Never	Never	Never	Never	Never	Sometimes	Never	Never	Never	Never	Never	Never	Never	Never	Never	Never	Never	Never	Never	Never	Never	Never	Never	Never	Never	Never	Never	Never
Sometimes	Sometimes	Sometimes	Sometimes	Never	Sometimes	Sometimes	Sometimes	Often	Often	Never	Never	Never	Sometimes	Sometimes	Never	Almost always	Sometimes	Never	Never	Never	Never	Never	Never	Almost always	Almost always	Almost always	Almost always	Almost always	Almost always	Almost always	Sometimes	Sometimes	Sometimes	Never	Sometimes	Sometimes	Never	Never	Almost always	Never	Sometimes	Sometimes	Never	Sometimes	Never	Sometimes	Sometimes	Sometimes	Sometimes
Sometimes	Often	Sometimes	Sometimes	Almost always	Sometimes	Almost always	Sometimes	Almost always	Never	Sometimes	Sometimes	Never	Never	Often	Never	Almost always	Never	Sometimes	Never	Almost always	Never	Never	Never	Often	Sometimes	Often	Almost always	Almost always	Sometimes	Often	Almost always	Sometimes	Sometimes	Never	Sometimes	Almost always	Never	Never	Sometimes	Never	Sometimes	Sometimes	Sometimes	Never	Often	Never	Sometimes	Sometimes	Sometimes
Sometimes	Almost always	Sometimes	Sometimes	Sometimes	Sometimes	Almost always	Sometimes	Sometimes	Never	Sometimes	Never	Sometimes	Never	Sometimes	Sometimes	Sometimes	Never	Sometimes	Never	Sometimes	Sometimes	Never	Never	Almost always	Never	Sometimes	Almost always	Sometimes	Never	Never	Almost always	Sometimes	Never	Never	Never	Never	Sometimes	Never	Never	Never	Sometimes	Never	Almost always	Never	Never	Never	Never	Never	Sometimes
Never	Sometimes	Sometimes	Sometimes	Sometimes	Sometimes	Sometimes	Sometimes	Sometimes	Sometimes	Sometimes	Sometimes	Sometimes	Sometimes	Sometimes	Sometimes	Sometimes	Sometimes	Sometimes	Sometimes	Sometimes	Sometimes	Sometimes	Sometimes	Sometimes	Sometimes	Sometimes	Sometimes	Sometimes	Sometimes	Sometimes	Sometimes	Sometimes	Sometimes	Sometimes	Sometimes	Sometimes	Sometimes	Sometimes	Sometimes	Sometimes	Sometimes	Sometimes	Sometimes	Sometimes	Sometimes	Sometimes	Sometimes	Sometimes	Sometimes
Never	Sometimes	Sometimes	Sometimes	Never	Never	Never	Never	Never	Never	Never	Never	Never	Never	Never	Never	Never	Never	Never	Never	Never	Never	Never	Never	Sometimes	Almost always	Sometimes	Never	Never	Never	Never	Never	Never	Never	Never	Never	Never	Never	Never	Sometimes	Never	Never	Never	Never	Never	Never	Never	Never	Never	Never
Sometimes	Sometimes	Sometimes	Sometimes	Sometimes	Never	Never	Often	Sometimes	Sometimes	Sometimes	Sometimes	Sometimes	Never	Sometimes	Never	Sometimes	Sometimes	Sometimes	Never	Almost always	Sometimes	Never	Sometimes	Often	Often	Almost always	Almost always	Almost always	Sometimes	Sometimes	Often	Never	Sometimes	Sometimes	Sometimes	Sometimes	Never	Never	Never	Never	Sometimes	Sometimes	Sometimes	Never	Never	Never	Never	Never	Never
Never	Never	Sometimes	Sometimes	Never	Sometimes	Almost always	Sometimes	Almost always	Almost always	Sometimes	Often	Sometimes	Sometimes	Often	Sometimes	Sometimes	Never	Almost always	Never	Never	Never	Never	Never	Almost always	Almost always	Never	Never	Almost always	Sometimes	Sometimes	Almost always	Never	Sometimes	Sometimes	Sometimes	Often	Never	Almost always	Often	Sometimes	Sometimes	Never	Never	Often	Sometimes	Never	Almost always	Never	Almost always
Sometimes	Never	Sometimes	Never	Often	Sometimes	Almost always	Often	Never	Often	Never	Never	Sometimes	Never	Never	Never	Never	Never	Never	Never	Never	Never	Never	Never	Often	Often	Often	Almost always	Almost always	Sometimes	Sometimes	Sometimes	Sometimes	Never	Never	Never	Never	Never	Never	Never	Never	Sometimes	Never	Sometimes	Never	Never	Never	Sometimes	Never	Sometimes
Never	Sometimes	Sometimes	Sometimes	Sometimes	Sometimes	Sometimes	Sometimes	Sometimes	Sometimes	Sometimes	Sometimes	Sometimes	Sometimes	Sometimes	Sometimes	Sometimes	Sometimes	Sometimes	Sometimes	Often	Sometimes	Sometimes	Never	Almost always	Almost always	Almost always	Never	Often	Never	Sometimes	Sometimes	Sometimes	Sometimes	Sometimes	Sometimes	Sometimes	Sometimes	Sometimes	Sometimes	Sometimes	Sometimes	Often	Often	Sometimes	Sometimes	Never	Often	Sometimes	Sometimes
Never	Sometimes	Sometimes	Never	Never	Sometimes	Almost always	Often	Sometimes	Sometimes	Sometimes	Almost always	Almost always	Never	Sometimes	Never	Almost always	Never	Never	Never	Almost always	Almost always	Never	Never	Almost always	Almost always	Almost always	Almost always	Almost always	Sometimes	Sometimes	Almost always	Often	Never	Never	Never	Never	Never	Sometimes	Never	Never	Never	Never	Never	Never	Never	Never	Never	Never	Never
Sometimes	Almost always	Almost always	Almost always	Never	Never	Almost always	Almost always	Almost always	Almost always	Never	Never	Sometimes	Never	Never	Never	Sometimes	Never	Never	Never	Almost always	Sometimes	Never	Never	Almost always	Almost always	Almost always	Almost always	Almost always	Almost always	Never	Almost always	Never	Never	Never	Never	Never	Never	Never	Never	Never	Never	Never	Never	Never	Never	Never	Never	Never	Never
Sometimes	Sometimes	Sometimes	Sometimes	Never	Sometimes	Often	Sometimes	Sometimes	Never	Sometimes	Sometimes	Sometimes	Never	Never	Never	Sometimes	Sometimes	Sometimes	Never	Never	Sometimes	Never	Sometimes	Sometimes	Often	Never	Almost always	Sometimes	Sometimes	Never	Sometimes	Sometimes	Sometimes	Never	Never	Never	Never	Never	Sometimes	Never	Never	Sometimes	Never	Sometimes	Sometimes	Sometimes	Sometimes	Sometimes	Sometimes
Never	Never	Never	Never	Never	Never	Never	Never	Never	Never	Never	Never	Never	Never	Never	Never	Never	Never	Never	Never	Never	Never	Never	Never	Almost always	Never	Never	Almost always	Never	Never	Never	Never	Never	Never	Never	Never	Never	Never	Never	Never	Almost always	Almost always	Never	Almost always	Never	Never	Almost always	Almost always	Almost always	Almost always
Never	Sometimes	Sometimes	Sometimes	Never	Never	Often	Sometimes	Often	Never	Never	Never	Sometimes	Sometimes	Never	Sometimes	Never	Sometimes	Sometimes	Never	Never	Sometimes	Never	Never	Often	Sometimes	Often	Almost always	Often	Never	Never	Almost always	Never	Never	Never	Sometimes	Never	Never	Never	Never	Never	Never	Sometimes	Sometimes	Never	Sometimes	Never	Never	Never	Never
Never	Never	Sometimes	Never	Never	Sometimes	Sometimes	Never	Sometimes	Never	Sometimes	Never	Sometimes	Never	Never	Sometimes	Sometimes	Never	Sometimes	Sometimes	Almost always	Sometimes	Never	Often	Never	Sometimes	Often	Almost always	Almost always	Never	Never	Often	Sometimes	Never	Sometimes	Never	Never	Sometimes	Never	Sometimes	Never	Sometimes	Sometimes	Never	Never	Never	Never	Almost always	Sometimes	Sometimes
Almost always	Sometimes	Sometimes	Sometimes	Sometimes	Sometimes	Sometimes	Sometimes	Sometimes	Sometimes	Never	Never	Never	Never	Never	Never	Never	Never	Sometimes	Never	Never	Never	Never	Never	Sometimes	Sometimes	Often	Almost always	Almost always	Often	Almost always	Almost always	Sometimes	Sometimes	Never	Sometimes	Sometimes	Sometimes	Never	Sometimes	Never	Sometimes	Never	Never	Never	Never	Never	Never	Never	Never
Sometimes	Sometimes	Sometimes	Sometimes	Sometimes	Never	Sometimes	Sometimes	Sometimes	Never	Sometimes	Never	Sometimes	Never	Sometimes	Sometimes	Never	Never	Never	Never	Often	Never	Never	Never	Sometimes	Often	Often	Often	Often	Never	Sometimes	Almost always	Sometimes	Sometimes	Sometimes	Sometimes	Sometimes	Never	Never	Sometimes	Never	Sometimes	Never	Never	Never	Never	Never	Sometimes	Sometimes	Sometimes
Sometimes	Never	Sometimes	Sometimes	Never	Almost always	Often	Sometimes	Sometimes	Sometimes	Sometimes	Often	Often	Never	Sometimes	Often	Never	Never	Never	Sometimes	Never	Never	Sometimes	Almost always	Often	Sometimes	Often	Almost always	Often	Often	Never	Sometimes	Sometimes	Often	Sometimes	Sometimes	Often	Often	Never	Sometimes	Sometimes	Almost always	Often	Often	Often	Sometimes	Never	Often	Sometimes	Almost always
Never	Sometimes	Sometimes	Never	Sometimes	Sometimes	Almost always	Often	Often	Sometimes	Never	Never	Sometimes	Never	Sometimes	Never	Never	Never	Never	Never	Sometimes	Never	Never	Never	Often	Often	Often	Almost always	Often	Never	Never	Sometimes	Never	Never	Never	Never	Never	Never	Never	Never	Never	Sometimes	Never	Never	Never	Never	Never	Sometimes	Never	Never
Sometimes	Sometimes	Sometimes	Sometimes	Never	Sometimes	Often	Sometimes	Often	Sometimes	Never	Sometimes	Sometimes	Sometimes	Never	Never	Sometimes	Never	Never	Never	Never	Never	Never	Never	Often	Sometimes	Sometimes	Sometimes	Almost always	Sometimes	Almost always	Almost always	Sometimes	Never	Never	Never	Sometimes	Sometimes	Never	Never	Never	Sometimes	Never	Sometimes	Never	Never	Never	Sometimes	Never	Sometimes
Sometimes	Sometimes	Sometimes	Often	Sometimes	Sometimes	Sometimes	Sometimes	Sometimes	Sometimes	Often	Sometimes	Never	Sometimes	Never	Never	Sometimes	Sometimes	Sometimes	Never	Sometimes	Never	Often	Never	Sometimes	Never	Sometimes	Sometimes	Sometimes	Never	Sometimes	Sometimes	Often	Sometimes	Sometimes	Sometimes	Often	Sometimes	Sometimes	Sometimes	Never	Often	Sometimes	Often	Sometimes	Often	Never	Sometimes	Sometimes	Sometimes
Sometimes	Sometimes	Sometimes	Sometimes	Sometimes	Almost always	Almost always	Sometimes	Often	Sometimes	Never	Sometimes	Often	Sometimes	Sometimes	Never	Often	Sometimes	Never	Never	Never	Sometimes	Never	Sometimes	Often	Often	Often	Almost always	Often	Sometimes	Sometimes	Often	Never	Never	Never	Never	Never	Sometimes	Never	Never	Never	Sometimes	Never	Never	Never	Never	Never	Sometimes	Sometimes	Sometimes
Sometimes	Almost always	Sometimes	Sometimes	Sometimes	Often	Almost always	Sometimes	Sometimes	Sometimes	Sometimes	Sometimes	Sometimes	Sometimes	Often	Never	Often	Sometimes	Never	Never	Almost always	Sometimes	Never	Sometimes	Often	Often	Sometimes	Often	Often	Sometimes	Sometimes	Almost always	Never	Never	Never	Never	Never	Never	Never	Sometimes	Never	Sometimes	Never	Sometimes	Sometimes	Sometimes	Sometimes	Sometimes	Sometimes	Sometimes
Sometimes	Sometimes	Often	Sometimes	Sometimes	Sometimes	Almost always	Sometimes	Often	Sometimes	Often	Sometimes	Often	Never	Sometimes	Never	Sometimes	Never	Never	Never	Sometimes	Sometimes	Never	Sometimes	Almost always	Almost always	Sometimes	Sometimes	Sometimes	Sometimes	Sometimes	Sometimes	Sometimes	Never	Never	Never	Sometimes	Sometimes	Never	Never	Never	Sometimes	Sometimes	Never	Never	Sometimes	Sometimes	Sometimes	Sometimes	Never
Sometimes	Sometimes	Sometimes	Sometimes	Sometimes	Sometimes	Sometimes	Sometimes	Sometimes	Sometimes	Sometimes	Sometimes	Sometimes	Sometimes	Sometimes	Sometimes	Sometimes	Sometimes	Sometimes	Sometimes	Sometimes	Sometimes	Sometimes	Often	Almost always	Sometimes	Sometimes	Sometimes	Sometimes	Sometimes	Sometimes	Sometimes	Almost always	Sometimes	Sometimes	Sometimes	Sometimes	Never	Sometimes	Sometimes	Sometimes	Sometimes	Never	Sometimes	Sometimes	Sometimes	Sometimes	Sometimes	Sometimes	Sometimes
Sometimes	Never	Sometimes	Sometimes	Sometimes	Sometimes	Sometimes	Sometimes	Sometimes	Almost always	Sometimes	Sometimes	Sometimes	Sometimes	Sometimes	Sometimes	Almost always	Sometimes	Sometimes	Never	Never	Sometimes	Sometimes	Sometimes	Sometimes	Sometimes	Sometimes	Almost always	Almost always	Sometimes	Sometimes	Sometimes	Sometimes	Sometimes	Never	Sometimes	Sometimes	Sometimes	Never	Sometimes	Never	Never	Sometimes	Sometimes	Sometimes	Never	Sometimes	Never	Sometimes	Sometimes
Sometimes	Sometimes	Almost always	Sometimes	Almost always	Sometimes	Sometimes	Almost always	Sometimes	Sometimes	Sometimes	Sometimes	Almost always	Sometimes	Sometimes	Sometimes	Sometimes	Sometimes	Sometimes	Sometimes	Never	Sometimes	Sometimes	Almost always	Sometimes	Sometimes	Sometimes	Sometimes	Sometimes	Almost always	Sometimes	Sometimes	Sometimes	Sometimes	Never	Sometimes	Sometimes	Sometimes	Sometimes	Sometimes	Never	Sometimes	Sometimes	Never	Sometimes	Never	Sometimes	Almost always	Sometimes	Never
Never	Sometimes	Sometimes	Sometimes	Never	Sometimes	Sometimes	Sometimes	Often	Almost always	Sometimes	Sometimes	Almost always	Almost always	Almost always	Sometimes	Sometimes	Sometimes	Sometimes	Never	Never	Sometimes	Sometimes	Never	Never	Sometimes	Sometimes	Almost always	Sometimes	Sometimes	Almost always	Sometimes	Sometimes	Sometimes	Never	Sometimes	Never	Never	Never	Never	Never	Never	Never	Sometimes	Sometimes	Never	Never	Sometimes	Sometimes	Sometimes
Never	Never	Sometimes	Sometimes	Sometimes	Sometimes	Sometimes	Sometimes	Never	Sometimes	Sometimes	Never	Sometimes	Sometimes	Never	Almost always	Sometimes	Sometimes	Sometimes	Sometimes	Sometimes	Never	Often	Sometimes	Sometimes	Sometimes	Sometimes	Never	Never	Sometimes	Sometimes	Sometimes	Often	Sometimes	Almost always	Sometimes	Sometimes	Often	Sometimes	Never	Sometimes	Sometimes	Sometimes	Never	Sometimes	Sometimes	Sometimes	Never	Sometimes	Sometimes
Sometimes	Sometimes	Often	Never	Sometimes	Never	Often	Often	Almost always	Sometimes	Sometimes	Sometimes	Often	Sometimes	Never	Never	Almost always	Sometimes	Sometimes	Never	Never	Never	Never	Never	Almost always	Often	Often	Almost always	Almost always	Often	Almost always	Almost always	Never	Never	Never	Never	Never	Never	Never	Never	Never	Never	Never	Sometimes	Never	Never	Never	Sometimes	Sometimes	Never
Sometimes	Sometimes	Often	Sometimes	Often	Often	Almost always	Sometimes	Sometimes	Sometimes	Almost always	Almost always	Sometimes	Sometimes	Often	Never	Sometimes	Never	Sometimes	Sometimes	Never	Sometimes	Never	Never	Often	Often	Sometimes	Often	Sometimes	Often	Sometimes	Sometimes	Sometimes	Sometimes	Sometimes	Sometimes	Sometimes	Sometimes	Sometimes	Often	Sometimes	Sometimes	Often	Sometimes	Sometimes	Sometimes	Never	Sometimes	Sometimes	Often
Never	Sometimes	Sometimes	Never	Sometimes	Never	Never	Sometimes	Never	Almost always	Never	Never	Sometimes	Never	Never	Never	Sometimes	Never	Never	Never	Never	Never	Never	Never	Never	Sometimes	Never	Never	Never	Never	Never	Never	Sometimes	Sometimes	Sometimes	Sometimes	Never	Never	Never	Never	Never	Never	Never	Never	Sometimes	Never	Sometimes	Never	Never	Never
Never	Sometimes	Sometimes	Never	Sometimes	Never	Never	Sometimes	Never	Almost always	Never	Never	Sometimes	Never	Never	Never	Sometimes	Never	Never	Never	Never	Never	Never	Never	Never	Sometimes	Never	Never	Never	Never	Never	Never	Sometimes	Sometimes	Sometimes	Sometimes	Never	Never	Never	Never	Never	Never	Never	Never	Sometimes	Never	Sometimes	Never	Never	Never
Never	Sometimes	Sometimes	Never	Sometimes	Never	Never	Sometimes	Never	Almost always	Never	Never	Sometimes	Never	Never	Never	Sometimes	Never	Never	Never	Never	Never	Never	Never	Never	Sometimes	Never	Never	Never	Never	Never	Never	Sometimes	Sometimes	Sometimes	Sometimes	Never	Never	Never	Never	Never	Never	Never	Never	Sometimes	Never	Sometimes	Never	Never	Never
Sometimes	Never	Sometimes	Sometimes	Sometimes	Sometimes	Never	Sometimes	Almost always	Sometimes	Sometimes	Sometimes	Almost always	Often	Sometimes	Sometimes	Almost always	Sometimes	Sometimes	Never	Never	Sometimes	Never	Never	Sometimes	Sometimes	Almost always	Almost always	Almost always	Sometimes	Sometimes	Almost always	Sometimes	Sometimes	Never	Sometimes	Sometimes	Sometimes	Never	Sometimes	Never	Sometimes	Sometimes	Sometimes	Sometimes	Never	Never	Never	Sometimes	Sometimes
Sometimes	Never	Sometimes	Sometimes	Almost always	Sometimes	Sometimes	Never	Sometimes	Never	Sometimes	Almost always	Almost always	Never	Sometimes	Sometimes	Often	Almost always	Never	Never	Sometimes	Never	Never	Often	Sometimes	Often	Never	Almost always	Sometimes	Often	Often	Sometimes	Never	Never	Never	Sometimes	Never	Never	Sometimes	Sometimes	Never	Sometimes	Never	Sometimes	Never	Never	Never	Sometimes	Almost always	Never
Sometimes	Sometimes	Sometimes	Sometimes	Sometimes	Sometimes	Almost always	Sometimes	Sometimes	Almost always	Sometimes	Often	Often	Sometimes	Sometimes	Never	Almost always	Sometimes	Never	Never	Often	Sometimes	Almost always	Never	Almost always	Almost always	Almost always	Almost always	Almost always	Sometimes	Often	Almost always	Sometimes	Sometimes	Often	Sometimes	Never	Often	Often	Sometimes	Sometimes	Often	Sometimes	Almost always	Never	Never	Never	Sometimes	Often	Sometimes
Sometimes	Sometimes	Never	Never	Sometimes	Never	Never	Never	Sometimes	Sometimes	Never	Never	Never	Sometimes	Sometimes	Never	Sometimes	Sometimes	Sometimes	Never	Sometimes	Never	Never	Never	Sometimes	Sometimes	Sometimes	Sometimes	Sometimes	Sometimes	Never	Never	Sometimes	Sometimes	Never	Sometimes	Sometimes	Sometimes	Never	Never	Sometimes	Never	Sometimes	Never	Sometimes	Sometimes	Never	Sometimes	Sometimes	Sometimes
Sometimes	Never	Sometimes	Sometimes	Never	Sometimes	Often	Often	Sometimes	Sometimes	Sometimes	Never	Sometimes	Never	Sometimes	Never	Never	Never	Never	Never	Often	Often	Never	Never	Almost always	Sometimes	Sometimes	Often	Often	Sometimes	Sometimes	Almost always	Never	Never	Never	Never	Never	Never	Never	Never	Never	Never	Never	Never	Never	Never	Never	Never	Never	Never
Never	Never	Often	Never	Never	Never	Almost always	Never	Almost always	Almost always	Sometimes	Sometimes	Sometimes	Sometimes	Sometimes	Sometimes	Never	Never	Never	Never	Almost always	Sometimes	Never	Never	Almost always	Sometimes	Sometimes	Almost always	Almost always	Sometimes	Sometimes	Sometimes	Never	Never	Never	Sometimes	Never	Never	Never	Sometimes	Never	Sometimes	Sometimes	Never	Sometimes	Never	Never	Sometimes	Sometimes	Sometimes
Sometimes	Sometimes	Often	Often	Sometimes	Sometimes	Almost always	Sometimes	Almost always	Never	Sometimes	Sometimes	Often	Sometimes	Sometimes	Sometimes	Often	Often	Sometimes	Sometimes	Often	Sometimes	Often	Sometimes	Sometimes	Sometimes	Often	Almost always	Often	Often	Often	Often	Often	Often	Often	Sometimes	Sometimes	Often	Never	Never	Never	Never	Sometimes	Often	Never	Never	Never	Sometimes	Sometimes	Sometimes
Sometimes	Sometimes	Sometimes	Sometimes	Sometimes	Sometimes	Often	Often	Sometimes	Sometimes	Often	Often	Sometimes	Sometimes	Often	Never	Often	Sometimes	Never	Never	Often	Never	Never	Never	Often	Sometimes	Often	Often	Never	Sometimes	Often	Never	Never	Never	Never	Never	Never	Never	Never	Sometimes	Never	Never	Sometimes	Sometimes	Never	Never	Never	Sometimes	Sometimes	Sometimes
Sometimes	Sometimes	Sometimes	Sometimes	Never	Never	Sometimes	Sometimes	Often	Sometimes	Sometimes	Often	Sometimes	Never	Often	Sometimes	Often	Often	Often	Sometimes	Often	Sometimes	Sometimes	Sometimes	Often	Sometimes	Often	Sometimes	Sometimes	Sometimes	Sometimes	Sometimes	Sometimes	Never	Never	Sometimes	Never	Never	Never	Never	Never	Never	Never	Never	Never	Never	Never	Never	Never	Never
Never	Sometimes	Sometimes	Sometimes	Often	Sometimes	Sometimes	Sometimes	Sometimes	Sometimes	Almost always	Sometimes	Often	Often	Sometimes	Often	Often	Never	Almost always	Never	Sometimes	Sometimes	Never	Never	Almost always	Sometimes	Sometimes	Almost always	Almost always	Sometimes	Often	Almost always	Never	Sometimes	Sometimes	Sometimes	Never	Never	Never	Never	Never	Never	Never	Sometimes	Never	Never	Never	Sometimes	Never	Never
Often	Sometimes	Often	Sometimes	Sometimes	Never	Almost always	Often	Often	Often	Sometimes	Never	Often	Sometimes	Sometimes	Never	Sometimes	Never	Never	Never	Never	Never	Never	Sometimes	Almost always	Almost always	Almost always	Almost always	Often	Sometimes	Often	Often	Never	Never	Never	Sometimes	Never	Never	Never	Sometimes	Never	Sometimes	Sometimes	Sometimes	Never	Never	Never	Never	Sometimes	Sometimes
Sometimes	Sometimes	Sometimes	Sometimes	Sometimes	Sometimes	Sometimes	Often	Sometimes	Sometimes	Sometimes	Sometimes	Sometimes	Sometimes	Never	Sometimes	Never	Sometimes	Sometimes	Sometimes	Never	Never	Never	Sometimes	Almost always	Almost always	Almost always	Sometimes	Sometimes	Sometimes	Almost always	Sometimes	Never	Sometimes	Sometimes	Sometimes	Almost always	Sometimes	Never	Sometimes	Never	Sometimes	Almost always	Never	Sometimes	Sometimes	Sometimes	Sometimes	Sometimes	Almost always
Sometimes	Sometimes	Sometimes	Sometimes	Often	Sometimes	Often	Sometimes	Sometimes	Sometimes	Often	Often	Sometimes	Often	Sometimes	Sometimes	Sometimes	Sometimes	Sometimes	Almost always	Sometimes	Sometimes	Never	Never	Sometimes	Sometimes	Often	Sometimes	Sometimes	Sometimes	Often	Sometimes	Sometimes	Almost always	Never	Sometimes	Never	Never	Never	Never	Never	Never	Sometimes	Sometimes	Never	Never	Never	Never	Sometimes	Never
Sometimes	Sometimes	Often	Sometimes	Almost always	Never	Almost always	Sometimes	Often	Never	Sometimes	Never	Often	Never	Sometimes	Never	Sometimes	Never	Sometimes	Never	Never	Sometimes	Never	Often	Sometimes	Often	Almost always	Almost always	Sometimes	Often	Sometimes	Sometimes	Often	Never	Never	Never	Never	Sometimes	Never	Sometimes	Never	Sometimes	Sometimes	Often	Sometimes	Never	Never	Sometimes	Sometimes	Never
Sometimes	Sometimes	Almost always	Sometimes	Sometimes	Sometimes	Almost always	Sometimes	Sometimes	Almost always	Sometimes	Sometimes	Sometimes	Never	Sometimes	Sometimes	Sometimes	Sometimes	Sometimes	Never	Sometimes	Never	Never	Sometimes	Sometimes	Sometimes	Sometimes	Sometimes	Sometimes	Never	Never	Sometimes	Sometimes	Sometimes	Never	Never	Never	Never	Sometimes	Never	Never	Sometimes	Never	Never	Never	Never	Never	Sometimes	Sometimes	Sometimes
Often	Sometimes	Often	Sometimes	Never	Almost always	Sometimes	Sometimes	Often	Sometimes	Almost always	Often	Almost always	Sometimes	Sometimes	Almost always	Often	Sometimes	Sometimes	Never	Almost always	Sometimes	Sometimes	Often	Sometimes	Sometimes	Often	Sometimes	Almost always	Sometimes	Never	Almost always	Often	Never	Never	Sometimes	Never	Never	Sometimes	Sometimes	Never	Often	Sometimes	Never	Sometimes	Often	Never	Often	Sometimes	Almost always
Sometimes	Sometimes	Often	Sometimes	Almost always	Almost always	Never	Almost always	Almost always	Never	Never	Never	Never	Never	Never	Never	Almost always	Almost always	Almost always	Never	Never	Sometimes	Almost always	Sometimes	Almost always	Almost always	Almost always	Almost always	Often	Sometimes	Almost always	Sometimes	Sometimes	Never	Never	Sometimes	Never	Often	Never	Almost always	Never	Sometimes	Never	Often	Sometimes	Never	Sometimes	Sometimes	Sometimes	Sometimes
Sometimes	Never	Sometimes	Sometimes	Sometimes	Sometimes	Often	Sometimes	Never	Sometimes	Sometimes	Sometimes	Sometimes	Often	Never	Never	Often	Sometimes	Never	Often	Never	Sometimes	Never	Never	Almost always	Often	Almost always	Often	Almost always	Sometimes	Never	Sometimes	Sometimes	Never	Never	Sometimes	Never	Never	Never	Sometimes	Never	Never	Often	Sometimes	Never	Sometimes	Never	Sometimes	Sometimes	Sometimes
Sometimes	Never	Sometimes	Sometimes	Sometimes	Sometimes	Often	Sometimes	Never	Sometimes	Sometimes	Sometimes	Sometimes	Often	Never	Never	Often	Sometimes	Never	Often	Never	Sometimes	Never	Never	Almost always	Often	Almost always	Often	Almost always	Sometimes	Never	Sometimes	Sometimes	Never	Never	Sometimes	Never	Never	Never	Sometimes	Never	Never	Often	Sometimes	Never	Sometimes	Never	Sometimes	Sometimes	Sometimes
Sometimes	Sometimes	Sometimes	Often	Sometimes	Never	Sometimes	Never	Sometimes	Almost always	Never	Sometimes	Sometimes	Often	Sometimes	Sometimes	Sometimes	Sometimes	Never	Sometimes	Never	Sometimes	Sometimes	Never	Never	Sometimes	Sometimes	Sometimes	Sometimes	Often	Never	Sometimes	Often	Sometimes	Sometimes	Never	Sometimes	Sometimes	Sometimes	Sometimes	Never	Almost always	Almost always	Never	Often	Never	Sometimes	Never	Almost always	Never
Never	Sometimes	Never	Sometimes	Sometimes	Sometimes	Often	Sometimes	Sometimes	Never	Sometimes	Never	Almost always	Never	Sometimes	Never	Sometimes	Sometimes	Never	Never	Sometimes	Sometimes	Never	Often	Sometimes	Sometimes	Almost always	Sometimes	Often	Never	Sometimes	Almost always	Sometimes	Never	Never	Never	Never	Never	Never	Never	Never	Sometimes	Sometimes	Sometimes	Never	Never	Never	Sometimes	Sometimes	Sometimes
Never	Never	Often	Often	Sometimes	Never	Sometimes	Never	Sometimes	Sometimes	Never	Often	Never	Never	Never	Sometimes	Almost always	Almost always	Sometimes	Never	Almost always	Never	Never	Never	Never	Never	Often	Often	Sometimes	Sometimes	Never	Sometimes	Never	Never	Never	Never	Sometimes	Never	Never	Sometimes	Never	Sometimes	Never	Almost always	Never	Never	Sometimes	Sometimes	Never	Sometimes
Never	Sometimes	Sometimes	Often	Sometimes	Sometimes	Never	Never	Often	Sometimes	Sometimes	Sometimes	Often	Often	Often	Often	Never	Never	Often	Often	Often	Often	Often	Often	Often	Often	Often	Sometimes	Often	Often	Often	Never	Sometimes	Sometimes	Often	Sometimes	Often	Sometimes	Often	Never	Sometimes	Sometimes	Sometimes	Sometimes	Often	Sometimes	Sometimes	Sometimes	Sometimes	Often
Sometimes	Never	Never	Sometimes	Never	Sometimes	Almost always	Sometimes	Almost always	Sometimes	Never	Never	Sometimes	Never	Sometimes	Never	Sometimes	Never	Never	Never	Sometimes	Sometimes	Never	Never	Almost always	Almost always	Almost always	Often	Sometimes	Sometimes	Often	Almost always	Sometimes	Never	Never	Sometimes	Sometimes	Sometimes	Never	Sometimes	Never	Never	Sometimes	Never	Sometimes	Never	Never	Sometimes	Sometimes	Never
Sometimes	Sometimes	Sometimes	Never	Often	Almost always	Often	Sometimes	Often	Never	Often	Never	Sometimes	Often	Never	Almost always	Almost always	Often	Never	Sometimes	Never	Never	Never	Never	Sometimes	Often	Never	Often	Never	Never	Sometimes	Sometimes	Often	Often	Almost always	Almost always	Sometimes	Sometimes	Never	Sometimes	Sometimes	Sometimes	Sometimes	Never	Sometimes	Never	Sometimes	Often	Often	Often
Sometimes	Never	Sometimes	Often	Sometimes	Sometimes	Often	Almost always	Never	Often	Sometimes	Often	Almost always	Almost always	Often	Sometimes	Often	Never	Often	Never	Never	Never	Never	Never	Sometimes	Sometimes	Often	Sometimes	Sometimes	Often	Often	Never	Sometimes	Sometimes	Sometimes	Sometimes	Often	Almost always	Sometimes	Sometimes	Sometimes	Sometimes	Often	Sometimes	Often	Sometimes	Sometimes	Sometimes	Sometimes	Sometimes
Never	Sometimes	Sometimes	Never	Sometimes	Never	Sometimes	Never	Never	Sometimes	Never	Never	Sometimes	Sometimes	Never	Never	Sometimes	Never	Never	Never	Never	Never	Never	Sometimes	Almost always	Sometimes	Often	Sometimes	Often	Sometimes	Often	Sometimes	Sometimes	Never	Often	Sometimes	Sometimes	Never	Sometimes	Sometimes	Never	Sometimes	Often	Never	Sometimes	Never	Never	Sometimes	Often	Sometimes
Never	Sometimes	Sometimes	Never	Sometimes	Sometimes	Never	Sometimes	Never	Sometimes	Sometimes	Sometimes	Sometimes	Sometimes	Sometimes	Sometimes	Sometimes	Never	Sometimes	Never	Often	Sometimes	Never	Sometimes	Often	Almost always	Almost always	Sometimes	Almost always	Often	Almost always	Often	Sometimes	Never	Sometimes	Sometimes	Sometimes	Often	Never	Sometimes	Sometimes	Sometimes	Sometimes	Often	Sometimes	Never	Never	Sometimes	Sometimes	Sometimes
Never	Never	Sometimes	Sometimes	Almost always	Sometimes	Never	Almost always	Often	Sometimes	Sometimes	Never	Never	Sometimes	Often	Sometimes	Sometimes	Sometimes	Sometimes	Never	Sometimes	Almost always	Never	Often	Sometimes	Often	Sometimes	Sometimes	Almost always	Often	Sometimes	Sometimes	Sometimes	Often	Almost always	Sometimes	Never	Never	Never	Sometimes	Almost always	Almost always	Sometimes	Sometimes	Sometimes	Sometimes	Never	Almost always	Never	Often
Often	Sometimes	Sometimes	Sometimes	Sometimes	Sometimes	Often	Sometimes	Often	Often	Sometimes	Sometimes	Sometimes	Sometimes	Sometimes	Sometimes	Never	Never	Sometimes	Never	Often	Sometimes	Never	Sometimes	Often	Often	Almost always	Often	Often	Sometimes	Almost always	Often	Often	Sometimes	Sometimes	Sometimes	Never	Sometimes	Sometimes	Sometimes	Never	Sometimes	Never	Sometimes	Sometimes	Sometimes	Sometimes	Sometimes	Often	Often
Sometimes	Never	Often	Sometimes	Never	Sometimes	Sometimes	Never	Never	Never	Sometimes	Sometimes	Often	Never	Never	Never	Sometimes	Never	Never	Never	Almost always	Never	Never	Never	Almost always	Almost always	Almost always	Often	Often	Often	Often	Almost always	Never	Never	Never	Never	Never	Often	Never	Never	Never	Never	Never	Never	Never	Never	Never	Never	Never	Never
Sometimes	Sometimes	Almost always	Sometimes	Almost always	Almost always	Almost always	Sometimes	Almost always	Sometimes	Sometimes	Sometimes	Sometimes	Never	Never	Sometimes	Sometimes	Sometimes	Almost always	Almost always	Almost always	Never	Almost always	Sometimes	Almost always	Almost always	Almost always	Sometimes	Almost always	Sometimes	Sometimes	Almost always	Never	Never	Never	Never	Never	Never	Never	Never	Never	Sometimes	Sometimes	Sometimes	Never	Never	Never	Never	Sometimes	Sometimes
Often	Never	Sometimes	Sometimes	Sometimes	Sometimes	Almost always	Almost always	Often	Never	Sometimes	Often	Sometimes	Sometimes	Sometimes	Sometimes	Sometimes	Sometimes	Sometimes	Never	Never	Never	Never	Sometimes	Almost always	Almost always	Almost always	Often	Almost always	Often	Often	Almost always	Often	Never	Never	Sometimes	Sometimes	Sometimes	Never	Never	Never	Sometimes	Never	Never	Sometimes	Never	Never	Sometimes	Sometimes	Never
Sometimes	Sometimes	Sometimes	Sometimes	Sometimes	Sometimes	Sometimes	Sometimes	Almost always	Sometimes	Sometimes	Sometimes	Sometimes	Never	Never	Sometimes	Almost always	Sometimes	Sometimes	Never	Sometimes	Sometimes	Sometimes	Sometimes	Sometimes	Often	Almost always	Never	Sometimes	Sometimes	Sometimes	Sometimes	Sometimes	Sometimes	Never	Sometimes	Never	Never	Never	Sometimes	Sometimes	Sometimes	Never	Never	Sometimes	Never	Never	Sometimes	Sometimes	Sometimes
Sometimes	Sometimes	Sometimes	Sometimes	Almost always	Sometimes	Sometimes	Almost always	Often	Almost always	Sometimes	Often	Almost always	Often	Almost always	Sometimes	Sometimes	Almost always	Sometimes	Sometimes	Sometimes	Sometimes	Never	Sometimes	Often	Often	Sometimes	Often	Sometimes	Often	Sometimes	Sometimes	Sometimes	Never	Sometimes	Sometimes	Sometimes	Sometimes	Never	Sometimes	Never	Often	Sometimes	Almost always	Never	Sometimes	Sometimes	Almost always	Often	Sometimes
Often	Sometimes	Never	Sometimes	Often	Sometimes	Often	Almost always	Never	Never	Never	Never	Never	Never	Never	Never	Sometimes	Often	Sometimes	Never	Often	Never	Never	Sometimes	Often	Almost always	Almost always	Almost always	Almost always	Never	Almost always	Almost always	Never	Never	Never	Never	Never	Never	Never	Never	Never	Never	Never	Never	Never	Never	Never	Never	Never	Never
Sometimes	Sometimes	Never	Sometimes	Sometimes	Sometimes	Sometimes	Sometimes	Never	Sometimes	Sometimes	Sometimes	Never	Sometimes	Sometimes	Sometimes	Sometimes	Often	Sometimes	Never	Sometimes	Sometimes	Never	Sometimes	Often	Often	Sometimes	Often	Sometimes	Sometimes	Often	Sometimes	Sometimes	Often	Never	Never	Never	Sometimes	Sometimes	Sometimes	Never	Sometimes	Sometimes	Sometimes	Sometimes	Never	Never	Never	Sometimes	Never
Sometimes	Sometimes	Sometimes	Sometimes	Sometimes	Often	Sometimes	Often	Sometimes	Sometimes	Sometimes	Sometimes	Often	Sometimes	Sometimes	Never	Often	Never	Often	Never	Often	Sometimes	Never	Never	Never	Sometimes	Sometimes	Often	Often	Sometimes	Often	Sometimes	Often	Often	Often	Sometimes	Sometimes	Often	Never	Never	Never	Often	Sometimes	Often	Sometimes	Never	Often	Often	Often	Often
Sometimes	Often	Sometimes	Sometimes	Often	Sometimes	Never	Sometimes	Sometimes	Sometimes	Sometimes	Sometimes	Almost always	Sometimes	Sometimes	Sometimes	Sometimes	Sometimes	Sometimes	Sometimes	Sometimes	Almost always	Sometimes	Sometimes	Sometimes	Sometimes	Sometimes	Often	Often	Often	Sometimes	Never	Sometimes	Sometimes	Sometimes	Almost always	Often	Sometimes	Sometimes	Often	Sometimes	Almost always	Often	Sometimes	Often	Never	Sometimes	Sometimes	Sometimes	Sometimes
Sometimes	Sometimes	Sometimes	Sometimes	Sometimes	Sometimes	Sometimes	Sometimes	Sometimes	Sometimes	Sometimes	Sometimes	Sometimes	Sometimes	Sometimes	Sometimes	Sometimes	Sometimes	Sometimes	Never	Sometimes	Sometimes	Never	Sometimes	Almost always	Often	Often	Sometimes	Often	Sometimes	Sometimes	Sometimes	Sometimes	Never	Never	Never	Sometimes	Sometimes	Never	Sometimes	Never	Never	Sometimes	Sometimes	Sometimes	Never	Never	Sometimes	Never	Sometimes
Sometimes	Sometimes	Never	Sometimes	Sometimes	Sometimes	Almost always	Sometimes	Never	Never	Never	Sometimes	Sometimes	Sometimes	Never	Never	Never	Almost always	Sometimes	Sometimes	Sometimes	Never	Never	Sometimes	Almost always	Almost always	Sometimes	Often	Sometimes	Sometimes	Almost always	Sometimes	Sometimes	Almost always	Sometimes	Sometimes	Almost always	Almost always	Sometimes	Sometimes	Sometimes	Almost always	Never	Sometimes	Sometimes	Sometimes	Almost always	Sometimes	Never	Sometimes
Sometimes	Sometimes	Almost always	Never	Almost always	Almost always	Almost always	Sometimes	Often	Sometimes	Sometimes	Almost always	Sometimes	Never	Sometimes	Never	Sometimes	Sometimes	Never	Almost always	Almost always	Never	Never	Sometimes	Almost always	Almost always	Almost always	Sometimes	Sometimes	Sometimes	Sometimes	Almost always	Sometimes	Never	Never	Never	Never	Never	Never	Sometimes	Never	Never	Sometimes	Never	Never	Never	Never	Sometimes	Never	Never
Sometimes	Never	Never	Sometimes	Sometimes	Sometimes	Almost always	Sometimes	Sometimes	Sometimes	Sometimes	Never	Sometimes	Never	Never	Never	Never	Sometimes	Never	Never	Never	Never	Never	Never	Almost always	Sometimes	Often	Almost always	Almost always	Often	Sometimes	Often	Never	Never	Never	Never	Never	Never	Never	Never	Never	Sometimes	Never	Sometimes	Never	Never	Never	Sometimes	Sometimes	Sometimes
Sometimes	Sometimes	Sometimes	Sometimes	Sometimes	Sometimes	Sometimes	Sometimes	Sometimes	Sometimes	Sometimes	Sometimes	Sometimes	Sometimes	Sometimes	Sometimes	Sometimes	Sometimes	Sometimes	Sometimes	Sometimes	Sometimes	Sometimes	Sometimes	Sometimes	Sometimes	Sometimes	Sometimes	Sometimes	Sometimes	Sometimes	Sometimes	Sometimes	Sometimes	Sometimes	Sometimes	Sometimes	Sometimes	Sometimes	Sometimes	Sometimes	Sometimes	Sometimes	Sometimes	Sometimes	Sometimes	Sometimes	Sometimes	Sometimes	Sometimes
Never	Never	Never	Never	Sometimes	Never	Almost always	Almost always	Almost always	Almost always	Never	Never	Never	Never	Never	Never	Never	Never	Never	Never	Almost always	Never	Never	Never	Almost always	Almost always	Almost always	Almost always	Almost always	Never	Almost always	Almost always	Never	Never	Never	Never	Never	Never	Never	Almost always	Never	Never	Never	Never	Never	Never	Never	Sometimes	Never	Never
Sometimes	Sometimes	Sometimes	Sometimes	Sometimes	Sometimes	Sometimes	Sometimes	Sometimes	Never	Sometimes	Sometimes	Sometimes	Never	Sometimes	Sometimes	Sometimes	Never	Sometimes	Sometimes	Sometimes	Never	Sometimes	Never	Sometimes	Sometimes	Often	Almost always	Almost always	Sometimes	Sometimes	Sometimes	Never	Never	Never	Sometimes	Never	Never	Never	Sometimes	Never	Sometimes	Sometimes	Never	Sometimes	Never	Never	Sometimes	Sometimes	Sometimes
Sometimes	Sometimes	Sometimes	Almost always	Almost always	Almost always	Almost always	Sometimes	Almost always	Sometimes	Often	Almost always	Often	Almost always	Often	Sometimes	Sometimes	Almost always	Almost always	Never	Sometimes	Often	Never	Often	Sometimes	Sometimes	Often	Sometimes	Sometimes	Sometimes	Often	Often	Almost always	Often	Never	Sometimes	Almost always	Sometimes	Often	Often	Never	Almost always	Almost always	Sometimes	Sometimes	Almost always	Sometimes	Sometimes	Sometimes	Often
Sometimes	Sometimes	Sometimes	Sometimes	Sometimes	Never	Often	Almost always	Almost always	Sometimes	Sometimes	Sometimes	Sometimes	Never	Sometimes	Never	Sometimes	Never	Sometimes	Never	Never	Never	Never	Sometimes	Almost always	Sometimes	Sometimes	Almost always	Almost always	Sometimes	Often	Almost always	Never	Never	Never	Never	Never	Never	Never	Sometimes	Never	Never	Never	Never	Never	Never	Never	Sometimes	Never	Never
Often	Sometimes	Sometimes	Sometimes	Sometimes	Sometimes	Never	Sometimes	Sometimes	Sometimes	Sometimes	Sometimes	Sometimes	Sometimes	Sometimes	Sometimes	Sometimes	Never	Often	Never	Sometimes	Never	Often	Never	Sometimes	Sometimes	Never	Sometimes	Often	Never	Often	Never	Sometimes	Sometimes	Sometimes	Never	Sometimes	Never	Often	Never	Often	Never	Sometimes	Never	Sometimes	Often	Never	Often	Often	Never
Sometimes	Never	Almost always	Sometimes	Almost always	Almost always	Sometimes	Often	Almost always	Never	Almost always	Never	Sometimes	Sometimes	Sometimes	Sometimes	Sometimes	Never	Almost always	Never	Never	Sometimes	Sometimes	Often	Sometimes	Almost always	Sometimes	Often	Often	Often	Sometimes	Almost always	Often	Often	Sometimes	Often	Sometimes	Sometimes	Never	Sometimes	Sometimes	Almost always	Never	Almost always	Never	Never	Never	Sometimes	Almost always	Almost always
Sometimes	Sometimes	Almost always	Sometimes	Sometimes	Sometimes	Almost always	Often	Never	Sometimes	Sometimes	Almost always	Often	Often	Often	Often	Often	Often	Often	Often	Almost always	Almost always	Almost always	Often	Never	Often	Often	Often	Often	Often	Never	Almost always	Almost always	Often	Never	Often	Often	Often	Almost always	Almost always	Often	Often	Almost always	Almost always	Often	Never	Never	Often	Never	Sometimes
Often	Sometimes	Sometimes	Sometimes	Sometimes	Sometimes	Sometimes	Sometimes	Sometimes	Sometimes	Sometimes	Sometimes	Sometimes	Sometimes	Often	Often	Often	Sometimes	Sometimes	Sometimes	Sometimes	Often	Sometimes	Sometimes	Sometimes	Sometimes	Sometimes	Often	Sometimes	Sometimes	Sometimes	Sometimes	Sometimes	Often	Often	Never	Sometimes	Often	Sometimes	Sometimes	Often	Often	Often	Often	Almost always	Often	Often	Sometimes	Sometimes	Sometimes
Sometimes	Sometimes	Sometimes	Sometimes	Often	Almost always	Sometimes	Sometimes	Sometimes	Sometimes	Sometimes	Never	Often	Often	Almost always	Almost always	Often	Almost always	Sometimes	Sometimes	Often	Often	Sometimes	Often	Often	Often	Often	Never	Sometimes	Often	Often	Sometimes	Often	Often	Almost always	Never	Often	Often	Often	Often	Sometimes	Sometimes	Often	Often	Often	Often	Often	Sometimes	Sometimes	Sometimes
Sometimes	Sometimes	Often	Sometimes	Never	Often	Sometimes	Never	Almost always	Often	Often	Sometimes	Almost always	Sometimes	Often	Often	Sometimes	Sometimes	Sometimes	Almost always	Almost always	Never	Sometimes	Sometimes	Almost always	Almost always	Sometimes	Never	Almost always	Often	Sometimes	Never	Never	Often	Never	Almost always	Sometimes	Never	Never	Never	Never	Sometimes	Often	Almost always	Often	Never	Almost always	Sometimes	Often	Never
Sometimes	Often	Sometimes	Sometimes	Sometimes	Almost always	Sometimes	Sometimes	Sometimes	Almost always	Never	Sometimes	Sometimes	Sometimes	Often	Sometimes	Sometimes	Never	Sometimes	Never	Sometimes	Sometimes	Never	Never	Sometimes	Sometimes	Often	Sometimes	Sometimes	Almost always	Sometimes	Often	Sometimes	Sometimes	Often	Sometimes	Sometimes	Never	Never	Sometimes	Never	Never	Often	Never	Never	Never	Never	Sometimes	Sometimes	Sometimes
Sometimes	Sometimes	Sometimes	Sometimes	Sometimes	Never	Almost always	Sometimes	Sometimes	Never	Never	Sometimes	Sometimes	Sometimes	Never	Sometimes	Sometimes	Never	Sometimes	Never	Almost always	Never	Never	Never	Almost always	Often	Often	Sometimes	Almost always	Never	Sometimes	Almost always	Sometimes	Never	Never	Never	Never	Never	Never	Sometimes	Never	Never	Never	Sometimes	Never	Never	Never	Sometimes	Sometimes	Never
Never	Never	Never	Never	Never	Never	Never	Sometimes	Sometimes	Never	Sometimes	Sometimes	Never	Never	Never	Sometimes	Never	Sometimes	Often	Never	Never	Never	Never	Never	Sometimes	Sometimes	Sometimes	Sometimes	Often	Sometimes	Never	Sometimes	Never	Never	Never	Sometimes	Never	Never	Never	Never	Never	Never	Never	Never	Never	Never	Never	Never	Never	Never
Sometimes	Sometimes	Almost always	Sometimes	Sometimes	Sometimes	Sometimes	Sometimes	Sometimes	Almost always	Sometimes	Sometimes	Sometimes	Sometimes	Sometimes	Almost always	Almost always	Sometimes	Sometimes	Sometimes	Sometimes	Sometimes	Sometimes	Sometimes	Almost always	Almost always	Sometimes	Sometimes	Sometimes	Almost always	Sometimes	Almost always	Sometimes	Almost always	Sometimes	Almost always	Sometimes	Sometimes	Sometimes	Almost always	Sometimes	Sometimes	Almost always	Almost always	Sometimes	Sometimes	Sometimes	Sometimes	Sometimes	Sometimes
Sometimes	Often	Sometimes	Sometimes	Sometimes	Often	Sometimes	Often	Sometimes	Sometimes	Sometimes	Sometimes	Often	Sometimes	Often	Never	Sometimes	Sometimes	Sometimes	Sometimes	Often	Sometimes	Sometimes	Often	Sometimes	Sometimes	Sometimes	Sometimes	Sometimes	Sometimes	Often	Sometimes	Sometimes	Sometimes	Sometimes	Sometimes	Sometimes	Never	Never	Never	Never	Sometimes	Sometimes	Never	Never	Never	Never	Sometimes	Sometimes	Sometimes
Sometimes	Sometimes	Sometimes	Sometimes	Never	Sometimes	Almost always	Sometimes	Sometimes	Sometimes	Sometimes	Almost always	Sometimes	Never	Never	Never	Never	Sometimes	Sometimes	Never	Never	Sometimes	Never	Sometimes	Sometimes	Sometimes	Sometimes	Almost always	Sometimes	Never	Almost always	Almost always	Never	Never	Never	Never	Never	Sometimes	Never	Never	Never	Sometimes	Never	Sometimes	Never	Sometimes	Never	Never	Never	Never
Never	Never	Never	Never	Almost always	Almost always	Almost always	Almost always	Sometimes	Never	Almost always	Almost always	Almost always	Almost always	Often	Often	Almost always	Almost always	Never	Sometimes	Sometimes	Almost always	Almost always	Never	Almost always	Almost always	Almost always	Often	Often	Almost always	Almost always	Almost always	Sometimes	Sometimes	Sometimes	Sometimes	Never	Never	Never	Sometimes	Never	Often	Never	Almost always	Almost always	Never	Often	Never	Sometimes	Never
Never	Sometimes	Sometimes	Never	Never	Sometimes	Sometimes	Often	Never	Sometimes	Never	Never	Sometimes	Never	Sometimes	Sometimes	Never	Never	Never	Never	Sometimes	Sometimes	Never	Never	Often	Often	Often	Never	Sometimes	Sometimes	Sometimes	Sometimes	Never	Never	Never	Sometimes	Sometimes	Sometimes	Never	Never	Never	Never	Never	Sometimes	Never	Never	Sometimes	Sometimes	Never	Sometimes
Never	Never	Never	Never	Never	Never	Never	Never	Never	Never	Never	Never	Never	Never	Never	Never	Never	Never	Never	Never	Never	Never	Never	Never	Never	Never	Sometimes	Sometimes	Sometimes	Often	Sometimes	Sometimes	Sometimes	Never	Never	Never	Never	Never	Never	Never	Never	Never	Never	Never	Never	Never	Never	Sometimes	Never	Never
Never	Never	Sometimes	Sometimes	Sometimes	Never	Sometimes	Sometimes	Never	Sometimes	Sometimes	Never	Sometimes	Never	Never	Never	Sometimes	Almost always	Sometimes	Never	Never	Almost always	Never	Never	Sometimes	Sometimes	Never	Sometimes	Sometimes	Sometimes	Sometimes	Sometimes	Never	Never	Never	Never	Never	Sometimes	Never	Sometimes	Never	Sometimes	Never	Never	Never	Never	Never	Sometimes	Sometimes	Never
Sometimes	Never	Sometimes	Sometimes	Sometimes	Sometimes	Almost always	Often	Sometimes	Often	Never	Sometimes	Never	Never	Never	Never	Sometimes	Never	Sometimes	Never	Never	Sometimes	Never	Never	Almost always	Almost always	Almost always	Almost always	Almost always	Never	Often	Almost always	Never	Never	Never	Never	Never	Never	Never	Never	Never	Sometimes	Never	Never	Never	Never	Never	Sometimes	Sometimes	Sometimes
Sometimes	Sometimes	Sometimes	Sometimes	Sometimes	Sometimes	Sometimes	Never	Never	Sometimes	Sometimes	Sometimes	Sometimes	Often	Sometimes	Sometimes	Sometimes	Sometimes	Sometimes	Never	Almost always	Sometimes	Never	Sometimes	Almost always	Sometimes	Sometimes	Sometimes	Almost always	Sometimes	Sometimes	Almost always	Sometimes	Often	Often	Almost always	Often	Almost always	Often	Almost always	Sometimes	Often	Sometimes	Almost always	Almost always	Never	Often	Often	Sometimes	Sometimes
Sometimes	Never	Sometimes	Sometimes	Never	Never	Never	Often	Sometimes	Often	Almost always	Sometimes	Sometimes	Often	Never	Never	Sometimes	Sometimes	Never	Never	Never	Never	Never	Sometimes	Often	Often	Sometimes	Often	Sometimes	Sometimes	Never	Often	Sometimes	Never	Never	Sometimes	Never	Never	Never	Never	Never	Sometimes	Never	Sometimes	Never	Sometimes	Never	Never	Sometimes	Sometimes
Sometimes	Sometimes	Sometimes	Sometimes	Sometimes	Sometimes	Sometimes	Often	Sometimes	Often	Sometimes	Sometimes	Sometimes	Sometimes	Sometimes	Sometimes	Sometimes	Sometimes	Sometimes	Sometimes	Sometimes	Sometimes	Sometimes	Sometimes	Often	Often	Sometimes	Often	Often	Sometimes	Sometimes	Sometimes	Sometimes	Never	Never	Sometimes	Sometimes	Sometimes	Never	Never	Never	Sometimes	Sometimes	Sometimes	Sometimes	Sometimes	Sometimes	Sometimes	Sometimes	Sometimes
Sometimes	Sometimes	Never	Sometimes	Often	Sometimes	Sometimes	Often	Sometimes	Never	Sometimes	Sometimes	Never	Sometimes	Often	Sometimes	Often	Never	Sometimes	Sometimes	Often	Sometimes	Often	Sometimes	Often	Never	Often	Sometimes	Sometimes	Sometimes	Never	Often	Sometimes	Often	Often	Sometimes	Sometimes	Often	Sometimes	Never	Never	Often	Sometimes	Often	Sometimes	Often	Often	Never	Sometimes	Often
Sometimes	Sometimes	Sometimes	Sometimes	Sometimes	Sometimes	Sometimes	Sometimes	Sometimes	Sometimes	Sometimes	Sometimes	Sometimes	Sometimes	Sometimes	Sometimes	Sometimes	Sometimes	Sometimes	Sometimes	Sometimes	Sometimes	Sometimes	Sometimes	Sometimes	Sometimes	Sometimes	Sometimes	Sometimes	Sometimes	Sometimes	Sometimes	Sometimes	Sometimes	Sometimes	Sometimes	Sometimes	Sometimes	Sometimes	Sometimes	Sometimes	Sometimes	Sometimes	Sometimes	Sometimes	Sometimes	Sometimes	Sometimes	Sometimes	Sometimes
Almost always	Sometimes	Never	Often	Sometimes	Often	Sometimes	Almost always	Almost always	Almost always	Never	Never	Never	Never	Sometimes	Sometimes	Sometimes	Often	Sometimes	Sometimes	Sometimes	Sometimes	Never	Never	Almost always	Almost always	Almost always	Almost always	Almost always	Almost always	Almost always	Almost always	Almost always	Almost always	Sometimes	Sometimes	Sometimes	Sometimes	Sometimes	Sometimes	Sometimes	Never	Never	Never	Never	Never	Never	Never	Often	Sometimes
Never	Sometimes	Never	Often	Sometimes	Never	Almost always	Almost always	Sometimes	Almost always	Never	Sometimes	Sometimes	Often	Sometimes	Sometimes	Often	Never	Sometimes	Never	Never	Sometimes	Never	Never	Almost always	Sometimes	Often	Almost always	Sometimes	Never	Sometimes	Almost always	Never	Often	Sometimes	Never	Sometimes	Never	Never	Never	Never	Never	Sometimes	Sometimes	Never	Never	Never	Never	Never	Often
Sometimes	Sometimes	Sometimes	Almost always	Sometimes	Sometimes	Almost always	Sometimes	Sometimes	Sometimes	Never	Sometimes	Sometimes	Sometimes	Sometimes	Sometimes	Sometimes	Sometimes	Sometimes	Sometimes	Sometimes	Sometimes	Sometimes	Sometimes	Almost always	Sometimes	Sometimes	Sometimes	Sometimes	Sometimes	Almost always	Sometimes	Sometimes	Sometimes	Sometimes	Sometimes	Sometimes	Sometimes	Sometimes	Sometimes	Sometimes	Almost always	Sometimes	Sometimes	Sometimes	Sometimes	Often	Sometimes	Sometimes	Sometimes
Sometimes	Sometimes	Never	Sometimes	Never	Sometimes	Sometimes	Sometimes	Never	Sometimes	Never	Never	Sometimes	Sometimes	Never	Never	Sometimes	Never	Never	Sometimes	Never	Sometimes	Never	Never	Sometimes	Sometimes	Never	Sometimes	Never	Sometimes	Never	Never	Never	Never	Sometimes	Never	Sometimes	Never	Never	Sometimes	Never	Never	Sometimes	Never	Sometimes	Sometimes	Sometimes	Sometimes	Sometimes	Never
Sometimes	Sometimes	Sometimes	Never	Sometimes	Often	Sometimes	Sometimes	Sometimes	Never	Sometimes	Never	Almost always	Sometimes	Sometimes	Sometimes	Sometimes	Almost always	Sometimes	Sometimes	Often	Often	Sometimes	Sometimes	Sometimes	Sometimes	Sometimes	Sometimes	Almost always	Sometimes	Never	Often	Sometimes	Often	Sometimes	Sometimes	Sometimes	Sometimes	Never	Sometimes	Sometimes	Sometimes	Sometimes	Sometimes	Sometimes	Sometimes	Never	Sometimes	Sometimes	Sometimes
Sometimes	Sometimes	Sometimes	Sometimes	Sometimes	Sometimes	Sometimes	Sometimes	Sometimes	Sometimes	Sometimes	Sometimes	Never	Never	Sometimes	Never	Sometimes	Sometimes	Never	Never	Never	Sometimes	Never	Never	Sometimes	Sometimes	Sometimes	Sometimes	Sometimes	Sometimes	Sometimes	Often	Sometimes	Never	Sometimes	Sometimes	Sometimes	Sometimes	Sometimes	Sometimes	Sometimes	Sometimes	Sometimes	Sometimes	Sometimes	Sometimes	Sometimes	Sometimes	Sometimes	Sometimes
Sometimes	Sometimes	Sometimes	Sometimes	Sometimes	Sometimes	Sometimes	Sometimes	Sometimes	Sometimes	Sometimes	Sometimes	Never	Never	Sometimes	Never	Sometimes	Sometimes	Never	Never	Never	Sometimes	Never	Never	Sometimes	Sometimes	Sometimes	Sometimes	Sometimes	Sometimes	Sometimes	Often	Sometimes	Never	Sometimes	Sometimes	Sometimes	Sometimes	Sometimes	Sometimes	Sometimes	Sometimes	Sometimes	Sometimes	Sometimes	Sometimes	Sometimes	Sometimes	Sometimes	Sometimes
Sometimes	Sometimes	Often	Never	Sometimes	Sometimes	Sometimes	Often	Sometimes	Often	Never	Often	Sometimes	Often	Never	Often	Sometimes	Sometimes	Sometimes	Sometimes	Often	Sometimes	Never	Never	Almost always	Almost always	Sometimes	Often	Almost always	Sometimes	Almost always	Almost always	Sometimes	Sometimes	Sometimes	Sometimes	Sometimes	Sometimes	Sometimes	Sometimes	Never	Sometimes	Sometimes	Sometimes	Often	Never	Never	Almost always	Sometimes	Sometimes
Sometimes	Never	Sometimes	Sometimes	Sometimes	Sometimes	Never	Sometimes	Never	Never	Never	Sometimes	Never	Sometimes	Never	Never	Sometimes	Never	Sometimes	Sometimes	Never	Never	Sometimes	Never	Sometimes	Never	Sometimes	Never	Sometimes	Sometimes	Never	Sometimes	Sometimes	Never	Sometimes	Never	Sometimes	Never	Sometimes	Often	Never	Sometimes	Often	Sometimes	Never	Never	Never	Never	Sometimes	Sometimes
Never	Sometimes	Often	Sometimes	Sometimes	Sometimes	Sometimes	Sometimes	Often	Sometimes	Sometimes	Sometimes	Sometimes	Sometimes	Sometimes	Often	Sometimes	Sometimes	Sometimes	Sometimes	Sometimes	Sometimes	Sometimes	Sometimes	Sometimes	Sometimes	Sometimes	Sometimes	Sometimes	Sometimes	Sometimes	Sometimes	Often	Sometimes	Sometimes	Sometimes	Sometimes	Sometimes	Never	Sometimes	Sometimes	Sometimes	Sometimes	Sometimes	Sometimes	Sometimes	Sometimes	Sometimes	Sometimes	Sometimes
Often	Often	Sometimes	Sometimes	Sometimes	Never	Never	Never	Sometimes	Never	Sometimes	Never	Sometimes	Sometimes	Sometimes	Almost always	Almost always	Sometimes	Often	Sometimes	Sometimes	Sometimes	Sometimes	Sometimes	Sometimes	Often	Almost always	Often	Sometimes	Sometimes	Sometimes	Sometimes	Sometimes	Sometimes	Sometimes	Sometimes	Never	Sometimes	Sometimes	Often	Never	Never	Never	Sometimes	Sometimes	Never	Sometimes	Sometimes	Never	Sometimes
Sometimes	Sometimes	Never	Never	Sometimes	Never	Never	Never	Never	Often	Never	Never	Sometimes	Never	Never	Sometimes	Sometimes	Sometimes	Often	Never	Sometimes	Never	Sometimes	Never	Often	Never	Never	Never	Sometimes	Sometimes	Sometimes	Sometimes	Sometimes	Sometimes	Often	Never	Sometimes	Never	Sometimes	Sometimes	Sometimes	Never	Sometimes	Never	Sometimes	Sometimes	Sometimes	Never	Sometimes	Never
Never	Never	Never	Sometimes	Never	Sometimes	Never	Sometimes	Never	Often	Never	Sometimes	Never	Sometimes	Sometimes	Sometimes	Never	Sometimes	Sometimes	Never	Sometimes	Never	Sometimes	Never	Sometimes	Never	Sometimes	Never	Sometimes	Never	Sometimes	Never	Sometimes	Never	Sometimes	Never	Sometimes	Never	Sometimes	Never	Sometimes	Never	Sometimes	Never	Sometimes	Never	Sometimes	Never	Sometimes	Never
Sometimes	Sometimes	Almost always	Sometimes	Almost always	Almost always	Sometimes	Sometimes	Sometimes	Sometimes	Almost always	Almost always	Almost always	Almost always	Sometimes	Sometimes	Sometimes	Sometimes	Almost always	Almost always	Almost always	Almost always	Almost always	Almost always	Almost always	Almost always	Almost always	Almost always	Almost always	Sometimes	Sometimes	Sometimes	Sometimes	Almost always	Almost always	Almost always	Almost always	Almost always	Sometimes	Sometimes	Sometimes	Sometimes	Sometimes	Almost always	Almost always	Almost always	Almost always	Almost always	Sometimes	Sometimes
Sometimes	Sometimes	Sometimes	Sometimes	Sometimes	Sometimes	Sometimes	Sometimes	Sometimes	Sometimes	Sometimes	Sometimes	Sometimes	Sometimes	Sometimes	Never	Sometimes	Sometimes	Sometimes	Sometimes	Sometimes	Sometimes	Sometimes	Sometimes	Sometimes	Sometimes	Sometimes	Sometimes	Sometimes	Sometimes	Sometimes	Sometimes	Never	Sometimes	Sometimes	Sometimes	Never	Never	Never	Never	Never	Never	Never	Never	Sometimes	Sometimes	Never	Sometimes	Sometimes	Sometimes
Sometimes	Never	Never	Sometimes	Never	Never	Never	Sometimes	Sometimes	Sometimes	Never	Never	Sometimes	Never	Never	Sometimes	Almost always	Sometimes	Never	Never	Sometimes	Never	Sometimes	Never	Almost always	Almost always	Sometimes	Often	Sometimes	Sometimes	Sometimes	Sometimes	Sometimes	Sometimes	Sometimes	Sometimes	Never	Sometimes	Never	Sometimes	Sometimes	Sometimes	Sometimes	Never	Never	Sometimes	Never	Sometimes	Sometimes	Never
Sometimes	Sometimes	Often	Sometimes	Sometimes	Sometimes	Never	Sometimes	Never	Sometimes	Sometimes	Never	Sometimes	Sometimes	Sometimes	Never	Often	Sometimes	Sometimes	Sometimes	Sometimes	Never	Never	Never	Often	Sometimes	Sometimes	Sometimes	Sometimes	Sometimes	Often	Sometimes	Sometimes	Sometimes	Never	Never	Never	Never	Never	Sometimes	Never	Sometimes	Never	Sometimes	Sometimes	Never	Never	Sometimes	Sometimes	Sometimes
Sometimes	Sometimes	Sometimes	Sometimes	Sometimes	Sometimes	Sometimes	Sometimes	Sometimes	Sometimes	Sometimes	Sometimes	Sometimes	Sometimes	Often	Sometimes	Sometimes	Sometimes	Sometimes	Never	Never	Sometimes	Never	Sometimes	Sometimes	Sometimes	Sometimes	Sometimes	Sometimes	Sometimes	Sometimes	Sometimes	Sometimes	Sometimes	Sometimes	Sometimes	Sometimes	Sometimes	Sometimes	Sometimes	Sometimes	Sometimes	Sometimes	Sometimes	Sometimes	Sometimes	Sometimes	Sometimes	Sometimes	Sometimes
Sometimes	Never	Sometimes	Never	Never	Never	Often	Sometimes	Sometimes	Never	Never	Never	Never	Sometimes	Never	Never	Almost always	Sometimes	Never	Never	Never	Never	Never	Sometimes	Often	Sometimes	Often	Often	Often	Never	Almost always	Often	Never	Never	Never	Never	Never	Never	Never	Never	Never	Never	Never	Never	Never	Never	Never	Sometimes	Never	Never
Sometimes	Never	Sometimes	Never	Never	Never	Never	Sometimes	Never	Never	Sometimes	Never	Never	Never	Never	Never	Often	Never	Never	Never	Often	Never	Never	Never	Sometimes	Sometimes	Often	Almost always	Often	Sometimes	Sometimes	Often	Never	Never	Never	Never	Never	Never	Never	Sometimes	Never	Never	Never	Never	Never	Never	Never	Sometimes	Never	Never
Sometimes	Never	Almost always	Often	Sometimes	Never	Almost always	Never	Sometimes	Almost always	Sometimes	Never	Almost always	Often	Never	Often	Never	Often	Almost always	Never	Often	Never	Almost always	Never	Sometimes	Often	Almost always	Never	Often	Never	Often	Never	Never	Sometimes	Often	Almost always	Often	Sometimes	Never	Often	Never	Almost always	Sometimes	Sometimes	Never	Never	Often	Never	Almost always	Sometimes
Sometimes	Sometimes	Sometimes	Sometimes	Sometimes	Sometimes	Sometimes	Sometimes	Sometimes	Never	Sometimes	Sometimes	Sometimes	Sometimes	Never	Sometimes	Sometimes	Sometimes	Sometimes	Never	Almost always	Sometimes	Never	Sometimes	Sometimes	Sometimes	Sometimes	Almost always	Often	Sometimes	Sometimes	Sometimes	Sometimes	Never	Sometimes	Sometimes	Sometimes	Sometimes	Never	Sometimes	Never	Sometimes	Sometimes	Sometimes	Sometimes	Never	Sometimes	Sometimes	Sometimes	Sometimes
Never	Almost always	Sometimes	Sometimes	Sometimes	Sometimes	Sometimes	Sometimes	Sometimes	Never	Sometimes	Never	Sometimes	Sometimes	Sometimes	Sometimes	Sometimes	Sometimes	Sometimes	Sometimes	Sometimes	Sometimes	Sometimes	Sometimes	Sometimes	Never	Never	Never	Sometimes	Sometimes	Never	Sometimes	Sometimes	Sometimes	Sometimes	Sometimes	Sometimes	Sometimes	Sometimes	Sometimes	Never	Sometimes	Sometimes	Sometimes	Sometimes	Never	Sometimes	Often	Sometimes	Sometimes
Sometimes	Never	Sometimes	Sometimes	Sometimes	Never	Never	Sometimes	Never	Sometimes	Often	Sometimes	Sometimes	Sometimes	Often	Sometimes	Sometimes	Never	Often	Sometimes	Often	Sometimes	Never	Never	Never	Sometimes	Often	Almost always	Sometimes	Almost always	Sometimes	Often	Sometimes	Never	Sometimes	Sometimes	Sometimes	Sometimes	Sometimes	Sometimes	Never	Sometimes	Sometimes	Sometimes	Sometimes	Never	Sometimes	Never	Never	Sometimes
Never	Sometimes	Sometimes	Often	Sometimes	Never	Sometimes	Sometimes	Sometimes	Never	Never	Sometimes	Often	Never	Sometimes	Never	Never	Never	Sometimes	Never	Sometimes	Sometimes	Often	Sometimes	Sometimes	Often	Sometimes	Never	Often	Sometimes	Almost always	Sometimes	Never	Never	Almost always	Sometimes	Never	Never	Never	Never	Never	Sometimes	Never	Often	Often	Never	Sometimes	Sometimes	Often	Often
Sometimes	Sometimes	Sometimes	Sometimes	Sometimes	Sometimes	Sometimes	Sometimes	Sometimes	Never	Never	Sometimes	Sometimes	Never	Sometimes	Never	Never	Never	Never	Never	Never	Never	Never	Sometimes	Sometimes	Often	Sometimes	Often	Sometimes	Sometimes	Often	Sometimes	Sometimes	Never	Almost always	Sometimes	Sometimes	Never	Never	Sometimes	Never	Never	Never	Never	Never	Never	Never	Often	Sometimes	Sometimes
Sometimes	Sometimes	Often	Sometimes	Sometimes	Never	Almost always	Almost always	Sometimes	Almost always	Sometimes	Never	Sometimes	Sometimes	Never	Never	Sometimes	Sometimes	Often	Never	Almost always	Never	Never	Sometimes	Almost always	Sometimes	Almost always	Often	Often	Often	Often	Often	Never	Never	Never	Never	Never	Never	Never	Never	Never	Never	Never	Never	Never	Never	Never	Sometimes	Sometimes	Sometimes
Sometimes	Sometimes	Sometimes	Sometimes	Often	Sometimes	Almost always	Sometimes	Sometimes	Sometimes	Sometimes	Sometimes	Sometimes	Often	Sometimes	Sometimes	Often	Often	Sometimes	Never	Sometimes	Never	Never	Sometimes	Often	Often	Almost always	Often	Sometimes	Sometimes	Often	Sometimes	Sometimes	Never	Never	Never	Never	Sometimes	Never	Often	Never	Sometimes	Sometimes	Often	Never	Sometimes	Never	Sometimes	Never	Sometimes
Sometimes	Sometimes	Sometimes	Sometimes	Never	Never	Often	Sometimes	Sometimes	Sometimes	Often	Sometimes	Often	Sometimes	Sometimes	Sometimes	Sometimes	Sometimes	Sometimes	Never	Almost always	Sometimes	Never	Sometimes	Almost always	Often	Almost always	Almost always	Almost always	Often	Often	Sometimes	Sometimes	Never	Never	Never	Never	Never	Never	Never	Never	Sometimes	Never	Never	Never	Never	Never	Sometimes	Sometimes	Sometimes
Sometimes	Sometimes	Sometimes	Sometimes	Sometimes	Sometimes	Sometimes	Sometimes	Sometimes	Sometimes	Sometimes	Often	Sometimes	Sometimes	Sometimes	Sometimes	Sometimes	Sometimes	Sometimes	Never	Never	Sometimes	Never	Never	Sometimes	Sometimes	Sometimes	Sometimes	Sometimes	Sometimes	Sometimes	Sometimes	Never	Sometimes	Sometimes	Sometimes	Sometimes	Never	Never	Sometimes	Never	Sometimes	Sometimes	Sometimes	Sometimes	Never	Never	Never	Sometimes	Sometimes
Sometimes	Sometimes	Sometimes	Sometimes	Sometimes	Never	Almost always	Sometimes	Sometimes	Often	Sometimes	Sometimes	Sometimes	Sometimes	Often	Sometimes	Sometimes	Never	Never	Never	Never	Never	Never	Sometimes	Almost always	Sometimes	Almost always	Almost always	Sometimes	Never	Often	Almost always	Sometimes	Never	Never	Sometimes	Never	Sometimes	Sometimes	Sometimes	Never	Never	Sometimes	Sometimes	Never	Never	Never	Sometimes	Sometimes	Sometimes
Sometimes	Sometimes	Sometimes	Sometimes	Never	Never	Never	Never	Never	Never	Never	Never	Never	Never	Never	Never	Sometimes	Never	Never	Never	Never	Never	Never	Never	Never	Never	Never	Never	Never	Never	Never	Never	Never	Never	Never	Never	Never	Never	Never	Never	Never	Never	Never	Never	Never	Never	Never	Sometimes	Never	Never
Sometimes	Sometimes	Sometimes	Sometimes	Sometimes	Sometimes	Sometimes	Sometimes	Sometimes	Sometimes	Sometimes	Sometimes	Sometimes	Sometimes	Sometimes	Sometimes	Sometimes	Sometimes	Sometimes	Never	Sometimes	Sometimes	Never	Sometimes	Sometimes	Sometimes	Sometimes	Sometimes	Sometimes	Sometimes	Sometimes	Sometimes	Sometimes	Never	Never	Sometimes	Never	Sometimes	Sometimes	Sometimes	Never	Sometimes	Sometimes	Sometimes	Sometimes	Never	Sometimes	Sometimes	Sometimes	Sometimes
Never	Sometimes	Sometimes	Sometimes	Sometimes	Sometimes	Sometimes	Sometimes	Never	Sometimes	Sometimes	Sometimes	Sometimes	Sometimes	Never	Sometimes	Sometimes	Sometimes	Sometimes	Sometimes	Sometimes	Never	Never	Never	Never	Sometimes	Never	Sometimes	Sometimes	Sometimes	Sometimes	Sometimes	Sometimes	Sometimes	Sometimes	Sometimes	Never	Never	Never	Sometimes	Sometimes	Sometimes	Never	Sometimes	Never	Never	Never	Sometimes	Sometimes	Sometimes
Never	Never	Sometimes	Sometimes	Sometimes	Sometimes	Almost always	Sometimes	Almost always	Sometimes	Sometimes	Sometimes	Sometimes	Sometimes	Sometimes	Sometimes	Sometimes	Sometimes	Sometimes	Almost always	Almost always	Sometimes	Never	Never	Almost always	Sometimes	Sometimes	Almost always	Often	Sometimes	Sometimes	Sometimes	Sometimes	Never	Sometimes	Sometimes	Sometimes	Sometimes	Sometimes	Sometimes	Never	Never	Sometimes	Never	Never	Never	Never	Sometimes	Sometimes	Sometimes
Never	Never	Never	Sometimes	Sometimes	Never	Never	Never	Never	Never	Never	Sometimes	Never	Never	Never	Sometimes	Never	Sometimes	Never	Never	Never	Never	Never	Never	Sometimes	Sometimes	Never	Never	Never	Sometimes	Never	Sometimes	Never	Never	Never	Never	Never	Sometimes	Never	Never	Never	Never	Never	Never	Never	Never	Never	Sometimes	Sometimes	Never
Sometimes	Sometimes	Sometimes	Sometimes	Sometimes	Sometimes	Sometimes	Sometimes	Sometimes	Sometimes	Sometimes	Sometimes	Sometimes	Sometimes	Sometimes	Sometimes	Sometimes	Sometimes	Sometimes	Never	Sometimes	Sometimes	Never	Sometimes	Sometimes	Sometimes	Sometimes	Sometimes	Sometimes	Sometimes	Sometimes	Sometimes	Sometimes	Sometimes	Never	Sometimes	Sometimes	Sometimes	Sometimes	Sometimes	Never	Sometimes	Sometimes	Sometimes	Sometimes	Never	Sometimes	Sometimes	Sometimes	Sometimes
Sometimes	Sometimes	Sometimes	Sometimes	Sometimes	Sometimes	Sometimes	Sometimes	Sometimes	Never	Sometimes	Often	Often	Never	Sometimes	Sometimes	Sometimes	Sometimes	Sometimes	Sometimes	Sometimes	Sometimes	Sometimes	Never	Never	Sometimes	Sometimes	Sometimes	Almost always	Sometimes	Sometimes	Never	Sometimes	Sometimes	Sometimes	Never	Sometimes	Sometimes	Sometimes	Sometimes	Often	Almost always	Never	Sometimes	Never	Almost always	Never	Never	Never	Almost always
Sometimes	Sometimes	Sometimes	Sometimes	Sometimes	Never	Sometimes	Never	Sometimes	Often	Sometimes	Sometimes	Sometimes	Sometimes	Sometimes	Sometimes	Sometimes	Sometimes	Never	Never	Never	Never	Never	Never	Often	Often	Sometimes	Never	Often	Sometimes	Sometimes	Sometimes	Sometimes	Never	Never	Sometimes	Sometimes	Sometimes	Sometimes	Sometimes	Never	Sometimes	Sometimes	Never	Sometimes	Never	Never	Sometimes	Sometimes	Sometimes
Never	Never	Sometimes	Sometimes	Never	Never	Never	Sometimes	Never	Sometimes	Sometimes	Sometimes	Sometimes	Sometimes	Sometimes	Sometimes	Sometimes	Sometimes	Never	Never	Never	Sometimes	Never	Never	Almost always	Often	Almost always	Almost always	Almost always	Sometimes	Never	Often	Never	Never	Never	Never	Never	Sometimes	Sometimes	Sometimes	Never	Never	Sometimes	Sometimes	Never	Never	Never	Sometimes	Sometimes	Sometimes
Sometimes	Sometimes	Sometimes	Never	Sometimes	Sometimes	Sometimes	Sometimes	Almost always	Almost always	Sometimes	Sometimes	Almost always	Almost always	Almost always	Sometimes	Sometimes	Sometimes	Sometimes	Never	Never	Sometimes	Never	Never	Almost always	Almost always	Almost always	Sometimes	Almost always	Sometimes	Almost always	Almost always	Sometimes	Sometimes	Never	Sometimes	Never	Sometimes	Never	Never	Never	Never	Never	Never	Never	Never	Never	Sometimes	Sometimes	Sometimes
Never	Never	Sometimes	Sometimes	Never	Sometimes	Almost always	Almost always	Sometimes	Almost always	Sometimes	Almost always	Almost always	Almost always	Almost always	Sometimes	Sometimes	Almost always	Sometimes	Never	Never	Never	Never	Never	Sometimes	Almost always	Sometimes	Almost always	Almost always	Sometimes	Sometimes	Almost always	Sometimes	Sometimes	Never	Sometimes	Never	Almost always	Never	Never	Never	Never	Sometimes	Never	Never	Never	Never	Almost always	Almost always	Sometimes
Sometimes	Sometimes	Sometimes	Sometimes	Sometimes	Sometimes	Sometimes	Sometimes	Sometimes	Sometimes	Sometimes	Sometimes	Sometimes	Sometimes	Sometimes	Sometimes	Sometimes	Never	Never	Sometimes	Sometimes	Sometimes	Sometimes	Sometimes	Sometimes	Sometimes	Often	Sometimes	Sometimes	Sometimes	Sometimes	Sometimes	Never	Sometimes	Sometimes	Sometimes	Sometimes	Sometimes	Sometimes	Sometimes	Sometimes	Sometimes	Never	Sometimes	Sometimes	Sometimes	Sometimes	Sometimes	Sometimes	Sometimes
Never	Sometimes	Often	Sometimes	Sometimes	Sometimes	Sometimes	Never	Sometimes	Never	Never	Never	Never	Sometimes	Sometimes	Sometimes	Sometimes	Sometimes	Sometimes	Never	Sometimes	Almost always	Never	Sometimes	Sometimes	Sometimes	Sometimes	Sometimes	Sometimes	Never	Never	Never	Never	Never	Sometimes	Sometimes	Sometimes	Sometimes	Never	Never	Never	Never	Never	Never	Never	Never	Never	Never	Sometimes	Sometimes
Never	Sometimes	Sometimes	Sometimes	Sometimes	Sometimes	Never	Never	Never	Often	Sometimes	Often	Often	Sometimes	Sometimes	Sometimes	Sometimes	Sometimes	Often	Never	Never	Never	Sometimes	Sometimes	Sometimes	Sometimes	Sometimes	Never	Never	Sometimes	Sometimes	Often	Never	Never	Never	Never	Never	Sometimes	Sometimes	Never	Never	Often	Often	Sometimes	Never	Sometimes	Never	Never	Never	Sometimes
Sometimes	Sometimes	Sometimes	Sometimes	Sometimes	Sometimes	Often	Sometimes	Sometimes	Sometimes	Sometimes	Sometimes	Sometimes	Sometimes	Sometimes	Sometimes	Sometimes	Sometimes	Never	Never	Never	Never	Never	Never	Sometimes	Sometimes	Sometimes	Almost always	Sometimes	Sometimes	Often	Often	Never	Sometimes	Never	Often	Sometimes	Sometimes	Never	Sometimes	Never	Sometimes	Sometimes	Sometimes	Never	Never	Sometimes	Sometimes	Sometimes	Sometimes
Sometimes	Often	Sometimes	Sometimes	Sometimes	Sometimes	Sometimes	Sometimes	Sometimes	Sometimes	Sometimes	Sometimes	Never	Sometimes	Sometimes	Sometimes	Never	Never	Sometimes	Sometimes	Sometimes	Sometimes	Sometimes	Sometimes	Sometimes	Sometimes	Never	Never	Sometimes	Sometimes	Sometimes	Sometimes	Sometimes	Often	Sometimes	Sometimes	Sometimes	Sometimes	Sometimes	Often	Sometimes	Often	Sometimes	Sometimes	Sometimes	Sometimes	Sometimes	Sometimes	Sometimes	Sometimes
Often	Sometimes	Sometimes	Sometimes	Often	Never	Often	Often	Sometimes	Never	Never	Never	Sometimes	Sometimes	Sometimes	Sometimes	Sometimes	Sometimes	Sometimes	Sometimes	Sometimes	Sometimes	Sometimes	Sometimes	Sometimes	Sometimes	Often	Sometimes	Sometimes	Sometimes	Sometimes	Sometimes	Never	Never	Never	Never	Never	Never	Sometimes	Sometimes	Sometimes	Never	Never	Never	Sometimes	Never	Never	Never	Sometimes	Sometimes
Sometimes	Never	Sometimes	Sometimes	Sometimes	Never	Almost always	Almost always	Often	Almost always	Never	Never	Sometimes	Never	Never	Never	Never	Never	Never	Never	Never	Never	Never	Never	Almost always	Almost always	Often	Almost always	Almost always	Never	Often	Often	Never	Never	Never	Never	Never	Never	Never	Never	Never	Never	Never	Never	Never	Never	Never	Sometimes	Never	Never
Sometimes	Sometimes	Sometimes	Often	Sometimes	Sometimes	Sometimes	Often	Often	Sometimes	Sometimes	Often	Sometimes	Often	Sometimes	Sometimes	Often	Often	Often	Never	Sometimes	Often	Sometimes	Never	Never	Sometimes	Sometimes	Sometimes	Sometimes	Sometimes	Sometimes	Sometimes	Sometimes	Sometimes	Sometimes	Never	Sometimes	Never	Never	Never	Never	Never	Never	Never	Never	Never	Sometimes	Sometimes	Sometimes	Sometimes
Sometimes	Sometimes	Never	Sometimes	Often	Sometimes	Sometimes	Sometimes	Never	Sometimes	Never	Never	Never	Never	Never	Sometimes	Sometimes	Sometimes	Sometimes	Sometimes	Sometimes	Never	Sometimes	Sometimes	Sometimes	Never	Never	Never	Sometimes	Sometimes	Sometimes	Sometimes	Never	Sometimes	Sometimes	Never	Sometimes	Sometimes	Never	Never	Never	Sometimes	Sometimes	Sometimes	Sometimes	Sometimes	Sometimes	Sometimes	Sometimes	Never
Sometimes	Never	Never	Never	Never	Never	Almost always	Often	Almost always	Sometimes	Never	Never	Never	Sometimes	Never	Never	Never	Never	Never	Never	Never	Never	Never	Sometimes	Often	Sometimes	Sometimes	Often	Often	Never	Sometimes	Almost always	Never	Never	Never	Never	Never	Never	Never	Never	Never	Never	Never	Never	Never	Never	Never	Sometimes	Never	Never
Sometimes	Sometimes	Sometimes	Sometimes	Sometimes	Sometimes	Sometimes	Sometimes	Sometimes	Sometimes	Sometimes	Sometimes	Sometimes	Sometimes	Sometimes	Sometimes	Sometimes	Sometimes	Sometimes	Sometimes	Sometimes	Sometimes	Sometimes	Sometimes	Sometimes	Sometimes	Sometimes	Sometimes	Sometimes	Sometimes	Sometimes	Sometimes	Sometimes	Sometimes	Sometimes	Sometimes	Sometimes	Sometimes	Sometimes	Sometimes	Sometimes	Sometimes	Sometimes	Sometimes	Sometimes	Sometimes	Sometimes	Sometimes	Sometimes	Sometimes
Sometimes	Never	Sometimes	Sometimes	Sometimes	Sometimes	Sometimes	Sometimes	Sometimes	Sometimes	Sometimes	Sometimes	Sometimes	Sometimes	Sometimes	Sometimes	Sometimes	Sometimes	Sometimes	Never	Sometimes	Sometimes	Sometimes	Sometimes	Sometimes	Sometimes	Sometimes	Sometimes	Sometimes	Sometimes	Sometimes	Sometimes	Sometimes	Sometimes	Sometimes	Sometimes	Sometimes	Sometimes	Sometimes	Sometimes	Never	Sometimes	Sometimes	Sometimes	Sometimes	Never	Sometimes	Sometimes	Sometimes	Sometimes
Sometimes	Never	Sometimes	Never	Never	Never	Almost always	Often	Almost always	Almost always	Never	Sometimes	Sometimes	Never	Never	Sometimes	Never	Never	Never	Never	Never	Sometimes	Never	Never	Almost always	Almost always	Almost always	Almost always	Almost always	Almost always	Almost always	Almost always	Never	Never	Never	Never	Never	Never	Never	Never	Never	Never	Never	Never	Never	Never	Never	Never	Never	Never
Never	Never	Sometimes	Never	Never	Never	Almost always	Almost always	Almost always	Almost always	Never	Never	Sometimes	Never	Never	Never	Never	Never	Almost always	Never	Never	Sometimes	Never	Never	Often	Almost always	Almost always	Almost always	Almost always	Almost always	Almost always	Almost always	Never	Never	Never	Never	Never	Never	Never	Never	Never	Never	Never	Never	Never	Never	Never	Never	Never	Never
Sometimes	Sometimes	Sometimes	Sometimes	Sometimes	Sometimes	Sometimes	Sometimes	Sometimes	Sometimes	Sometimes	Sometimes	Sometimes	Sometimes	Sometimes	Sometimes	Sometimes	Sometimes	Sometimes	Never	Sometimes	Sometimes	Sometimes	Sometimes	Sometimes	Sometimes	Sometimes	Sometimes	Sometimes	Sometimes	Sometimes	Sometimes	Sometimes	Sometimes	Sometimes	Sometimes	Sometimes	Sometimes	Sometimes	Sometimes	Never	Sometimes	Sometimes	Sometimes	Sometimes	Never	Sometimes	Sometimes	Sometimes	Sometimes
Never	Never	Sometimes	Never	Never	Never	Almost always	Almost always	Almost always	Almost always	Never	Never	Sometimes	Never	Never	Never	Never	Never	Never	Never	Never	Sometimes	Never	Never	Sometimes	Almost always	Almost always	Almost always	Almost always	Sometimes	Almost always	Almost always	Never	Never	Never	Never	Never	Never	Never	Never	Never	Never	Never	Never	Never	Never	Never	Never	Never	Never
Never	Never	Sometimes	Never	Never	Never	Almost always	Almost always	Almost always	Almost always	Never	Sometimes	Sometimes	Never	Sometimes	Never	Never	Never	Never	Never	Never	Sometimes	Never	Never	Almost always	Almost always	Almost always	Almost always	Almost always	Often	Often	Almost always	Never	Never	Never	Never	Never	Never	Never	Never	Never	Never	Never	Never	Never	Never	Never	Never	Never	Never
Never	Never	Sometimes	Never	Never	Never	Almost always	Almost always	Almost always	Almost always	Never	Never	Sometimes	Never	Never	Never	Never	Never	Never	Never	Never	Never	Never	Never	Often	Almost always	Almost always	Almost always	Almost always	Often	Almost always	Almost always	Never	Never	Never	Never	Never	Never	Never	Never	Never	Never	Never	Never	Never	Never	Never	Never	Never	Never
Almost always	Never	Sometimes	Never	Never	Never	Almost always	Almost always	Almost always	Almost always	Never	Sometimes	Sometimes	Never	Never	Never	Never	Never	Never	Never	Never	Never	Never	Never	Often	Almost always	Almost always	Almost always	Almost always	Almost always	Often	Almost always	Never	Never	Never	Never	Never	Never	Never	Never	Never	Never	Never	Never	Never	Never	Never	Never	Never	Never
Sometimes	Sometimes	Sometimes	Sometimes	Sometimes	Sometimes	Sometimes	Sometimes	Sometimes	Sometimes	Sometimes	Sometimes	Sometimes	Sometimes	Sometimes	Sometimes	Sometimes	Sometimes	Sometimes	Never	Sometimes	Sometimes	Sometimes	Sometimes	Sometimes	Sometimes	Sometimes	Sometimes	Sometimes	Sometimes	Sometimes	Sometimes	Sometimes	Sometimes	Sometimes	Sometimes	Sometimes	Sometimes	Sometimes	Sometimes	Never	Sometimes	Sometimes	Sometimes	Sometimes	Never	Sometimes	Sometimes	Sometimes	Sometimes
Never	Sometimes	Never	Sometimes	Sometimes	Sometimes	Often	Sometimes	Often	Sometimes	Sometimes	Sometimes	Sometimes	Never	Never	Sometimes	Often	Sometimes	Sometimes	Never	Sometimes	Sometimes	Never	Often	Sometimes	Sometimes	Sometimes	Almost always	Sometimes	Often	Never	Sometimes	Sometimes	Never	Never	Never	Sometimes	Sometimes	Never	Never	Never	Sometimes	Never	Never	Often	Never	Never	Sometimes	Never	Never
Sometimes	Sometimes	Often	Sometimes	Often	Never	Sometimes	Never	Sometimes	Sometimes	Never	Never	Sometimes	Never	Never	Never	Often	Often	Never	Never	Never	Never	Never	Never	Sometimes	Sometimes	Sometimes	Sometimes	Sometimes	Sometimes	Sometimes	Sometimes	Sometimes	Never	Never	Never	Sometimes	Never	Never	Sometimes	Never	Never	Never	Often	Never	Never	Never	Sometimes	Never	Never
Sometimes	Sometimes	Sometimes	Sometimes	Sometimes	Sometimes	Sometimes	Sometimes	Sometimes	Sometimes	Sometimes	Sometimes	Sometimes	Sometimes	Sometimes	Sometimes	Sometimes	Sometimes	Sometimes	Never	Sometimes	Sometimes	Sometimes	Sometimes	Sometimes	Sometimes	Sometimes	Sometimes	Sometimes	Sometimes	Sometimes	Sometimes	Sometimes	Sometimes	Sometimes	Sometimes	Sometimes	Sometimes	Sometimes	Sometimes	Never	Sometimes	Sometimes	Sometimes	Sometimes	Never	Sometimes	Sometimes	Sometimes	Sometimes
Never	Never	Sometimes	Never	Never	Never	Almost always	Almost always	Almost always	Almost always	Never	Never	Sometimes	Never	Never	Never	Never	Never	Never	Never	Never	Never	Never	Never	Almost always	Almost always	Almost always	Almost always	Almost always	Often	Often	Almost always	Never	Never	Never	Never	Never	Never	Never	Never	Never	Never	Never	Never	Never	Never	Never	Never	Never	Never
Never	Never	Sometimes	Never	Never	Never	Almost always	Almost always	Almost always	Almost always	Never	Never	Never	Never	Never	Never	Never	Never	Never	Never	Never	Never	Never	Never	Almost always	Almost always	Almost always	Almost always	Almost always	Often	Almost always	Almost always	Never	Never	Never	Never	Never	Never	Never	Never	Never	Never	Never	Never	Never	Never	Never	Never	Never	Never
Never	Never	Sometimes	Never	Never	Never	Almost always	Almost always	Almost always	Almost always	Never	Never	Never	Never	Never	Never	Never	Never	Never	Never	Never	Never	Never	Never	Often	Almost always	Almost always	Almost always	Almost always	Often	Almost always	Almost always	Never	Never	Never	Never	Never	Never	Never	Never	Never	Never	Never	Never	Never	Never	Never	Never	Never	Never
Never	Never	Sometimes	Never	Never	Never	Almost always	Almost always	Almost always	Almost always	Never	Never	Sometimes	Never	Never	Never	Never	Never	Never	Never	Never	Never	Never	Never	Often	Often	Almost always	Almost always	Almost always	Often	Often	Almost always	Never	Never	Never	Never	Never	Never	Never	Never	Never	Never	Never	Never	Never	Never	Never	Never	Never	Never
Sometimes	Sometimes	Sometimes	Sometimes	Sometimes	Sometimes	Sometimes	Sometimes	Sometimes	Sometimes	Sometimes	Sometimes	Sometimes	Sometimes	Sometimes	Sometimes	Sometimes	Sometimes	Sometimes	Sometimes	Sometimes	Sometimes	Never	Never	Sometimes	Sometimes	Sometimes	Often	Often	Sometimes	Sometimes	Sometimes	Sometimes	Sometimes	Never	Sometimes	Sometimes	Sometimes	Never	Never	Never	Sometimes	Sometimes	Sometimes	Sometimes	Never	Never	Sometimes	Sometimes	Sometimes
Never	Sometimes	Sometimes	Sometimes	Sometimes	Sometimes	Sometimes	Sometimes	Sometimes	Often	Sometimes	Sometimes	Sometimes	Sometimes	Sometimes	Sometimes	Sometimes	Sometimes	Sometimes	Never	Sometimes	Sometimes	Never	Never	Often	Sometimes	Often	Often	Often	Sometimes	Sometimes	Sometimes	Sometimes	Never	Never	Never	Never	Sometimes	Never	Never	Never	Sometimes	Sometimes	Never	Never	Never	Never	Sometimes	Sometimes	Sometimes
Never	Sometimes	Sometimes	Sometimes	Sometimes	Sometimes	Often	Sometimes	Sometimes	Sometimes	Sometimes	Sometimes	Sometimes	Sometimes	Sometimes	Never	Sometimes	Sometimes	Sometimes	Never	Often	Sometimes	Never	Never	Often	Sometimes	Sometimes	Often	Sometimes	Sometimes	Often	Sometimes	Sometimes	Never	Never	Never	Never	Sometimes	Never	Never	Never	Sometimes	Sometimes	Sometimes	Never	Never	Never	Sometimes	Sometimes	Sometimes
Sometimes	Sometimes	Sometimes	Sometimes	Sometimes	Sometimes	Sometimes	Sometimes	Sometimes	Sometimes	Sometimes	Sometimes	Sometimes	Sometimes	Sometimes	Sometimes	Sometimes	Sometimes	Sometimes	Never	Sometimes	Sometimes	Sometimes	Sometimes	Sometimes	Sometimes	Sometimes	Sometimes	Sometimes	Sometimes	Sometimes	Sometimes	Sometimes	Sometimes	Sometimes	Sometimes	Sometimes	Sometimes	Sometimes	Sometimes	Sometimes	Sometimes	Sometimes	Sometimes	Sometimes	Never	Sometimes	Sometimes	Sometimes	Sometimes
Never	Never	Sometimes	Sometimes	Never	Never	Never	Never	Never	Never	Never	Sometimes	Sometimes	Never	Never	Never	Sometimes	Never	Sometimes	Never	Never	Never	Never	Never	Sometimes	Never	Never	Sometimes	Often	Never	Never	Never	Never	Never	Never	Never	Never	Never	Never	Never	Never	Never	Never	Never	Never	Never	Never	Sometimes	Never	Never
Never	Never	Sometimes	Never	Never	Never	Never	Never	Never	Never	Never	Never	Never	Sometimes	Never	Never	Never	Never	Never	Never	Never	Never	Never	Never	Never	Never	Never	Never	Never	Never	Never	Never	Never	Never	Never	Never	Never	Never	Never	Never	Never	Never	Never	Never	Never	Never	Never	Never	Never	Never
Sometimes	Sometimes	Sometimes	Sometimes	Sometimes	Sometimes	Sometimes	Sometimes	Sometimes	Sometimes	Sometimes	Sometimes	Sometimes	Sometimes	Sometimes	Sometimes	Sometimes	Sometimes	Sometimes	Never	Sometimes	Sometimes	Sometimes	Sometimes	Sometimes	Sometimes	Sometimes	Sometimes	Sometimes	Sometimes	Sometimes	Sometimes	Sometimes	Sometimes	Sometimes	Sometimes	Sometimes	Sometimes	Sometimes	Sometimes	Never	Sometimes	Sometimes	Sometimes	Sometimes	Never	Sometimes	Sometimes	Sometimes	Sometimes
Sometimes	Sometimes	Sometimes	Sometimes	Sometimes	Sometimes	Sometimes	Sometimes	Sometimes	Sometimes	Sometimes	Sometimes	Sometimes	Sometimes	Sometimes	Sometimes	Sometimes	Sometimes	Sometimes	Never	Sometimes	Sometimes	Sometimes	Sometimes	Sometimes	Sometimes	Sometimes	Sometimes	Sometimes	Sometimes	Sometimes	Sometimes	Sometimes	Sometimes	Sometimes	Sometimes	Sometimes	Sometimes	Sometimes	Sometimes	Sometimes	Sometimes	Sometimes	Sometimes	Sometimes	Never	Sometimes	Sometimes	Sometimes	Sometimes
Sometimes	Sometimes	Sometimes	Sometimes	Sometimes	Sometimes	Sometimes	Sometimes	Sometimes	Sometimes	Sometimes	Sometimes	Sometimes	Sometimes	Sometimes	Sometimes	Sometimes	Sometimes	Sometimes	Never	Sometimes	Sometimes	Sometimes	Sometimes	Sometimes	Sometimes	Sometimes	Sometimes	Sometimes	Sometimes	Sometimes	Sometimes	Sometimes	Sometimes	Sometimes	Sometimes	Sometimes	Sometimes	Sometimes	Sometimes	Sometimes	Sometimes	Sometimes	Sometimes	Sometimes	Never	Sometimes	Sometimes	Sometimes	Sometimes
Sometimes	Sometimes	Sometimes	Sometimes	Sometimes	Sometimes	Often	Often	Often	Almost always	Never	Never	Sometimes	Never	Sometimes	Never	Sometimes	Sometimes	Never	Never	Sometimes	Sometimes	Never	Never	Sometimes	Sometimes	Often	Often	Often	Sometimes	Often	Often	Sometimes	Never	Never	Never	Never	Never	Never	Never	Never	Sometimes	Sometimes	Never	Never	Never	Never	Sometimes	Sometimes	Sometimes
Never	Never	Sometimes	Sometimes	Never	Never	Often	Often	Often	Often	Never	Never	Sometimes	Never	Sometimes	Never	Never	Never	Never	Never	Never	Sometimes	Never	Never	Almost always	Often	Often	Often	Often	Sometimes	Sometimes	Often	Sometimes	Never	Never	Never	Never	Never	Never	Never	Never	Sometimes	Sometimes	Never	Never	Never	Never	Sometimes	Sometimes	Sometimes
Sometimes	Sometimes	Sometimes	Sometimes	Sometimes	Sometimes	Sometimes	Sometimes	Sometimes	Sometimes	Sometimes	Never	Sometimes	Sometimes	Sometimes	Never	Sometimes	Sometimes	Never	Never	Never	Never	Never	Never	Often	Often	Often	Often	Often	Sometimes	Often	Sometimes	Never	Never	Never	Never	Never	Never	Never	Never	Never	Sometimes	Never	Never	Never	Never	Never	Never	Sometimes	Sometimes
Sometimes	Sometimes	Sometimes	Never	Never	Never	Often	Often	Often	Often	Never	Never	Sometimes	Never	Sometimes	Never	Never	Never	Never	Never	Never	Never	Never	Never	Often	Often	Often	Often	Often	Often	Often	Often	Never	Never	Never	Never	Never	Never	Never	Never	Never	Sometimes	Never	Never	Never	Never	Never	Never	Sometimes	Sometimes
Sometimes	Never	Sometimes	Sometimes	Sometimes	Never	Sometimes	Often	Often	Often	Sometimes	Sometimes	Sometimes	Sometimes	Sometimes	Never	Sometimes	Sometimes	Sometimes	Never	Never	Never	Never	Never	Often	Often	Often	Almost always	Often	Sometimes	Often	Often	Never	Never	Never	Never	Never	Never	Never	Never	Never	Never	Never	Never	Never	Never	Never	Never	Sometimes	Sometimes
Sometimes	Sometimes	Sometimes	Sometimes	Sometimes	Sometimes	Sometimes	Sometimes	Sometimes	Sometimes	Sometimes	Sometimes	Often	Sometimes	Often	Sometimes	Sometimes	Sometimes	Sometimes	Never	Never	Sometimes	Never	Never	Almost always	Almost always	Almost always	Often	Almost always	Sometimes	Almost always	Often	Sometimes	Never	Never	Never	Never	Never	Never	Never	Never	Sometimes	Sometimes	Sometimes	Sometimes	Never	Never	Sometimes	Sometimes	Sometimes
Never	Never	Never	Sometimes	Never	Never	Never	Never	Never	Never	Never	Never	Never	Never	Never	Never	Never	Never	Never	Never	Never	Never	Never	Never	Never	Never	Never	Never	Never	Never	Never	Never	Never	Never	Never	Never	Never	Never	Never	Never	Never	Never	Never	Never	Never	Never	Never	Never	Never	Never
Never	Never	Sometimes	Never	Never	Never	Never	Never	Never	Never	Never	Never	Never	Never	Never	Never	Never	Never	Never	Never	Never	Never	Never	Never	Never	Sometimes	Sometimes	Never	Sometimes	Never	Never	Never	Never	Never	Never	Sometimes	Never	Never	Never	Never	Never	Never	Never	Never	Never	Never	Never	Sometimes	Never	Never
Never	Never	Never	Never	Never	Never	Never	Never	Never	Never	Never	Never	Never	Never	Never	Never	Never	Never	Never	Never	Never	Never	Never	Never	Never	Never	Sometimes	Never	Never	Never	Never	Never	Never	Never	Never	Never	Never	Never	Never	Never	Never	Never	Sometimes	Never	Never	Never	Never	Sometimes	Never	Never
Sometimes	Sometimes	Sometimes	Sometimes	Sometimes	Sometimes	Sometimes	Sometimes	Sometimes	Sometimes	Sometimes	Sometimes	Sometimes	Sometimes	Sometimes	Sometimes	Sometimes	Sometimes	Sometimes	Sometimes	Sometimes	Sometimes	Sometimes	Sometimes	Sometimes	Sometimes	Sometimes	Sometimes	Sometimes	Sometimes	Sometimes	Sometimes	Sometimes	Sometimes	Sometimes	Sometimes	Sometimes	Sometimes	Sometimes	Sometimes	Sometimes	Sometimes	Sometimes	Sometimes	Sometimes	Sometimes	Sometimes	Sometimes	Sometimes	Sometimes
Sometimes	Sometimes	Sometimes	Sometimes	Sometimes	Sometimes	Sometimes	Sometimes	Sometimes	Sometimes	Sometimes	Sometimes	Sometimes	Sometimes	Sometimes	Sometimes	Sometimes	Sometimes	Sometimes	Never	Sometimes	Sometimes	Sometimes	Sometimes	Sometimes	Sometimes	Sometimes	Sometimes	Sometimes	Sometimes	Sometimes	Sometimes	Sometimes	Sometimes	Sometimes	Sometimes	Sometimes	Sometimes	Sometimes	Sometimes	Never	Sometimes	Sometimes	Sometimes	Sometimes	Sometimes	Sometimes	Sometimes	Sometimes	Sometimes
Never	Never	Never	Never	Never	Never	Never	Never	Never	Never	Never	Never	Never	Never	Never	Never	Never	Never	Never	Never	Never	Never	Never	Never	Sometimes	Never	Never	Never	Never	Never	Sometimes	Never	Never	Never	Never	Sometimes	Never	Never	Sometimes	Never	Never	Never	Never	Never	Never	Never	Never	Never	Never	Never
Sometimes	Sometimes	Sometimes	Sometimes	Sometimes	Sometimes	Sometimes	Sometimes	Sometimes	Sometimes	Sometimes	Sometimes	Sometimes	Sometimes	Sometimes	Sometimes	Sometimes	Sometimes	Sometimes	Sometimes	Sometimes	Sometimes	Sometimes	Sometimes	Sometimes	Sometimes	Sometimes	Sometimes	Sometimes	Sometimes	Sometimes	Sometimes	Sometimes	Sometimes	Sometimes	Sometimes	Sometimes	Sometimes	Sometimes	Sometimes	Sometimes	Sometimes	Sometimes	Sometimes	Sometimes	Sometimes	Sometimes	Sometimes	Sometimes	Sometimes
Sometimes	Sometimes	Sometimes	Sometimes	Sometimes	Sometimes	Sometimes	Sometimes	Sometimes	Sometimes	Sometimes	Sometimes	Sometimes	Sometimes	Sometimes	Sometimes	Sometimes	Sometimes	Sometimes	Sometimes	Sometimes	Sometimes	Sometimes	Sometimes	Sometimes	Sometimes	Sometimes	Sometimes	Sometimes	Sometimes	Sometimes	Sometimes	Sometimes	Sometimes	Sometimes	Sometimes	Sometimes	Sometimes	Sometimes	Sometimes	Sometimes	Sometimes	Sometimes	Sometimes	Sometimes	Sometimes	Sometimes	Sometimes	Sometimes	Sometimes
Sometimes	Sometimes	Sometimes	Sometimes	Sometimes	Sometimes	Sometimes	Sometimes	Sometimes	Sometimes	Sometimes	Sometimes	Sometimes	Sometimes	Sometimes	Sometimes	Sometimes	Sometimes	Sometimes	Sometimes	Sometimes	Sometimes	Sometimes	Sometimes	Sometimes	Sometimes	Sometimes	Sometimes	Sometimes	Sometimes	Sometimes	Sometimes	Sometimes	Sometimes	Sometimes	Sometimes	Sometimes	Sometimes	Sometimes	Sometimes	Sometimes	Sometimes	Sometimes	Sometimes	Sometimes	Sometimes	Sometimes	Sometimes	Sometimes	Sometimes
Never	Never	Never	Never	Never	Never	Sometimes	Never	Never	Never	Never	Never	Never	Never	Never	Never	Never	Never	Never	Never	Never	Never	Never	Almost always	Never	Sometimes	Sometimes	Never	Never	Never	Never	Sometimes	Never	Never	Never	Never	Never	Never	Never	Never	Never	Never	Never	Never	Never	Never	Never	Never	Never	Never
Sometimes	Sometimes	Sometimes	Sometimes	Sometimes	Sometimes	Sometimes	Sometimes	Sometimes	Sometimes	Sometimes	Often	Sometimes	Sometimes	Sometimes	Sometimes	Sometimes	Sometimes	Sometimes	Sometimes	Sometimes	Sometimes	Sometimes	Sometimes	Sometimes	Sometimes	Sometimes	Sometimes	Sometimes	Sometimes	Sometimes	Sometimes	Sometimes	Sometimes	Sometimes	Sometimes	Sometimes	Sometimes	Sometimes	Sometimes	Sometimes	Sometimes	Sometimes	Sometimes	Sometimes	Sometimes	Sometimes	Sometimes	Sometimes	Sometimes
Sometimes	Sometimes	Sometimes	Sometimes	Sometimes	Sometimes	Sometimes	Sometimes	Sometimes	Sometimes	Sometimes	Sometimes	Sometimes	Sometimes	Sometimes	Sometimes	Sometimes	Sometimes	Sometimes	Never	Sometimes	Sometimes	Sometimes	Sometimes	Sometimes	Sometimes	Sometimes	Sometimes	Sometimes	Sometimes	Sometimes	Sometimes	Sometimes	Sometimes	Sometimes	Sometimes	Sometimes	Sometimes	Sometimes	Sometimes	Sometimes	Sometimes	Sometimes	Sometimes	Sometimes	Never	Sometimes	Sometimes	Sometimes	Sometimes
Sometimes	Sometimes	Sometimes	Sometimes	Never	Often	Sometimes	Sometimes	Sometimes	Sometimes	Never	Sometimes	Sometimes	Sometimes	Never	Never	Sometimes	Sometimes	Often	Sometimes	Sometimes	Sometimes	Sometimes	Sometimes	Sometimes	Never	Sometimes	Sometimes	Sometimes	Never	Never	Sometimes	Sometimes	Never	Never	Sometimes	Sometimes	Sometimes	Never	Never	Sometimes	Sometimes	Never	Never	Never	Never	Never	Sometimes	Never	Never
Sometimes	Sometimes	Sometimes	Sometimes	Sometimes	Sometimes	Sometimes	Sometimes	Sometimes	Sometimes	Sometimes	Sometimes	Sometimes	Sometimes	Sometimes	Sometimes	Sometimes	Sometimes	Sometimes	Never	Sometimes	Sometimes	Sometimes	Sometimes	Sometimes	Sometimes	Sometimes	Sometimes	Sometimes	Sometimes	Sometimes	Sometimes	Sometimes	Sometimes	Sometimes	Sometimes	Sometimes	Sometimes	Sometimes	Sometimes	Sometimes	Sometimes	Sometimes	Sometimes	Sometimes	Never	Sometimes	Sometimes	Sometimes	Sometimes
Never	Never	Never	Never	Never	Never	Never	Sometimes	Sometimes	Almost always	Almost always	Sometimes	Almost always	Almost always	Almost always	Almost always	Sometimes	Sometimes	Sometimes	Sometimes	Sometimes	Sometimes	Sometimes	Sometimes	Sometimes	Sometimes	Sometimes	Sometimes	Sometimes	Sometimes	Almost always	Sometimes	Sometimes	Sometimes	Never	Almost always	Often	Sometimes	Often	Sometimes	Sometimes	Sometimes	Sometimes	Sometimes	Sometimes	Sometimes	Sometimes	Sometimes	Sometimes	Sometimes
Sometimes	Sometimes	Sometimes	Sometimes	Sometimes	Sometimes	Sometimes	Sometimes	Sometimes	Sometimes	Sometimes	Sometimes	Sometimes	Sometimes	Sometimes	Sometimes	Sometimes	Sometimes	Sometimes	Sometimes	Sometimes	Sometimes	Sometimes	Sometimes	Sometimes	Sometimes	Sometimes	Sometimes	Sometimes	Sometimes	Sometimes	Sometimes	Sometimes	Sometimes	Sometimes	Sometimes	Sometimes	Never	Sometimes	Sometimes	Sometimes	Sometimes	Sometimes	Never	Sometimes	Never	Sometimes	Sometimes	Sometimes	Often
Sometimes	Sometimes	Sometimes	Sometimes	Sometimes	Sometimes	Sometimes	Sometimes	Sometimes	Sometimes	Never	Sometimes	Sometimes	Sometimes	Never	Sometimes	Sometimes	Sometimes	Sometimes	Never	Sometimes	Sometimes	Sometimes	Sometimes	Sometimes	Sometimes	Sometimes	Sometimes	Sometimes	Sometimes	Sometimes	Sometimes	Sometimes	Never	Sometimes	Sometimes	Sometimes	Sometimes	Sometimes	Sometimes	Sometimes	Sometimes	Sometimes	Sometimes	Sometimes	Sometimes	Sometimes	Sometimes	Sometimes	Sometimes
Sometimes	Sometimes	Sometimes	Sometimes	Sometimes	Sometimes	Sometimes	Sometimes	Sometimes	Sometimes	Sometimes	Sometimes	Sometimes	Sometimes	Sometimes	Sometimes	Sometimes	Sometimes	Sometimes	Never	Sometimes	Sometimes	Sometimes	Sometimes	Sometimes	Sometimes	Sometimes	Sometimes	Sometimes	Sometimes	Sometimes	Sometimes	Sometimes	Sometimes	Never	Sometimes	Sometimes	Sometimes	Sometimes	Sometimes	Sometimes	Sometimes	Sometimes	Sometimes	Sometimes	Sometimes	Sometimes	Sometimes	Sometimes	Sometimes
Sometimes	Sometimes	Sometimes	Sometimes	Sometimes	Sometimes	Sometimes	Sometimes	Sometimes	Sometimes	Sometimes	Sometimes	Sometimes	Sometimes	Never	Sometimes	Sometimes	Sometimes	Sometimes	Never	Never	Sometimes	Often	Often	Sometimes	Almost always	Sometimes	Sometimes	Sometimes	Sometimes	Sometimes	Sometimes	Sometimes	Sometimes	Sometimes	Sometimes	Sometimes	Sometimes	Sometimes	Often	Often	Often	Sometimes	Sometimes	Sometimes	Sometimes	Sometimes	Sometimes	Sometimes	Sometimes
Sometimes	Sometimes	Sometimes	Sometimes	Sometimes	Sometimes	Sometimes	Sometimes	Sometimes	Sometimes	Sometimes	Sometimes	Sometimes	Sometimes	Sometimes	Sometimes	Sometimes	Sometimes	Sometimes	Sometimes	Sometimes	Sometimes	Sometimes	Sometimes	Sometimes	Sometimes	Sometimes	Sometimes	Sometimes	Sometimes	Sometimes	Sometimes	Sometimes	Sometimes	Sometimes	Sometimes	Sometimes	Sometimes	Sometimes	Sometimes	Sometimes	Sometimes	Sometimes	Sometimes	Sometimes	Sometimes	Sometimes	Sometimes	Sometimes	Never
Sometimes	Sometimes	Sometimes	Sometimes	Sometimes	Sometimes	Sometimes	Sometimes	Sometimes	Sometimes	Sometimes	Sometimes	Sometimes	Sometimes	Sometimes	Sometimes	Sometimes	Sometimes	Sometimes	Sometimes	Sometimes	Sometimes	Sometimes	Sometimes	Sometimes	Sometimes	Sometimes	Sometimes	Sometimes	Sometimes	Sometimes	Sometimes	Sometimes	Sometimes	Sometimes	Sometimes	Sometimes	Sometimes	Sometimes	Sometimes	Sometimes	Sometimes	Sometimes	Sometimes	Sometimes	Sometimes	Sometimes	Sometimes	Sometimes	Sometimes
Sometimes	Sometimes	Sometimes	Sometimes	Sometimes	Sometimes	Sometimes	Sometimes	Sometimes	Sometimes	Sometimes	Sometimes	Sometimes	Sometimes	Sometimes	Sometimes	Sometimes	Sometimes	Sometimes	Sometimes	Sometimes	Sometimes	Sometimes	Sometimes	Sometimes	Sometimes	Sometimes	Sometimes	Sometimes	Sometimes	Sometimes	Sometimes	Sometimes	Sometimes	Sometimes	Sometimes	Sometimes	Sometimes	Sometimes	Sometimes	Sometimes	Sometimes	Sometimes	Sometimes	Sometimes	Sometimes	Sometimes	Sometimes	Sometimes	Sometimes
Sometimes	Sometimes	Sometimes	Sometimes	Sometimes	Sometimes	Sometimes	Sometimes	Sometimes	Sometimes	Sometimes	Sometimes	Sometimes	Sometimes	Sometimes	Sometimes	Sometimes	Sometimes	Sometimes	Never	Sometimes	Sometimes	Sometimes	Sometimes	Sometimes	Sometimes	Sometimes	Sometimes	Sometimes	Sometimes	Sometimes	Sometimes	Sometimes	Sometimes	Sometimes	Sometimes	Sometimes	Sometimes	Sometimes	Sometimes	Sometimes	Sometimes	Sometimes	Sometimes	Sometimes	Sometimes	Sometimes	Sometimes	Sometimes	Sometimes
Sometimes	Sometimes	Sometimes	Sometimes	Sometimes	Sometimes	Sometimes	Sometimes	Sometimes	Sometimes	Sometimes	Sometimes	Sometimes	Sometimes	Sometimes	Sometimes	Sometimes	Sometimes	Sometimes	Sometimes	Sometimes	Sometimes	Sometimes	Sometimes	Sometimes	Sometimes	Sometimes	Sometimes	Sometimes	Sometimes	Sometimes	Sometimes	Never	Sometimes	Sometimes	Sometimes	Never	Sometimes	Never	Sometimes	Sometimes	Sometimes	Sometimes	Sometimes	Sometimes	Sometimes	Sometimes	Sometimes	Sometimes	Sometimes
Sometimes	Never	Never	Never	Never	Never	Almost always	Often	Almost always	Never	Never	Never	Never	Never	Never	Never	Never	Never	Never	Never	Almost always	Never	Never	Sometimes	Almost always	Almost always	Often	Almost always	Almost always	Never	Sometimes	Almost always	Never	Never	Never	Never	Never	Never	Never	Never	Never	Never	Sometimes	Never	Never	Never	Sometimes	Never	Never	Never
Sometimes	Sometimes	Sometimes	Sometimes	Sometimes	Sometimes	Often	Sometimes	Sometimes	Sometimes	Sometimes	Sometimes	Sometimes	Sometimes	Sometimes	Sometimes	Sometimes	Sometimes	Sometimes	Sometimes	Sometimes	Sometimes	Sometimes	Sometimes	Sometimes	Sometimes	Sometimes	Sometimes	Sometimes	Sometimes	Sometimes	Sometimes	Sometimes	Sometimes	Sometimes	Sometimes	Sometimes	Sometimes	Sometimes	Sometimes	Sometimes	Sometimes	Sometimes	Sometimes	Never	Sometimes	Never	Sometimes	Sometimes	Sometimes
Never	Never	Sometimes	Never	Never	Never	Almost always	Almost always	Almost always	Almost always	Never	Never	Never	Never	Never	Never	Never	Never	Never	Never	Never	Never	Never	Never	Often	Almost always	Almost always	Almost always	Almost always	Often	Almost always	Almost always	Never	Never	Never	Never	Never	Never	Never	Never	Never	Never	Never	Never	Never	Never	Never	Never	Never	Never
Never	Never	Sometimes	Never	Never	Never	Almost always	Almost always	Almost always	Almost always	Never	Never	Never	Never	Never	Never	Never	Never	Never	Never	Never	Never	Never	Never	Often	Almost always	Almost always	Almost always	Almost always	Almost always	Almost always	Almost always	Never	Never	Never	Never	Never	Never	Never	Never	Never	Never	Never	Never	Never	Never	Never	Never	Never	Never
Sometimes	Sometimes	Never	Sometimes	Never	Never	Almost always	Almost always	Almost always	Almost always	Never	Never	Never	Never	Never	Never	Sometimes	Never	Sometimes	Never	Never	Never	Never	Never	Often	Almost always	Almost always	Almost always	Almost always	Sometimes	Never	Often	Sometimes	Never	Never	Never	Never	Never	Never	Never	Never	Never	Never	Never	Never	Never	Never	Never	Never	Never
Sometimes	Sometimes	Sometimes	Sometimes	Sometimes	Sometimes	Sometimes	Sometimes	Sometimes	Sometimes	Sometimes	Sometimes	Sometimes	Sometimes	Sometimes	Sometimes	Sometimes	Sometimes	Sometimes	Never	Sometimes	Sometimes	Sometimes	Sometimes	Sometimes	Sometimes	Sometimes	Sometimes	Sometimes	Sometimes	Sometimes	Sometimes	Sometimes	Sometimes	Sometimes	Sometimes	Sometimes	Sometimes	Sometimes	Sometimes	Sometimes	Sometimes	Sometimes	Sometimes	Sometimes	Sometimes	Sometimes	Sometimes	Sometimes	Sometimes
Never	Almost always	Never	Sometimes	Sometimes	Sometimes	Almost always	Almost always	Often	Almost always	Sometimes	Never	Never	Sometimes	Never	Never	Almost always	Almost always	Never	Never	Sometimes	Never	Sometimes	Sometimes	Sometimes	Sometimes	Often	Sometimes	Almost always	Sometimes	Often	Sometimes	Sometimes	Never	Never	Never	Often	Never	Almost always	Sometimes	Never	Never	Never	Sometimes	Sometimes	Sometimes	Never	Sometimes	Never	Never
Never	Almost always	Never	Sometimes	Sometimes	Sometimes	Almost always	Almost always	Often	Almost always	Sometimes	Never	Never	Sometimes	Never	Never	Almost always	Almost always	Never	Never	Sometimes	Never	Sometimes	Sometimes	Sometimes	Sometimes	Often	Sometimes	Almost always	Sometimes	Often	Sometimes	Sometimes	Never	Never	Never	Often	Never	Almost always	Sometimes	Never	Never	Never	Sometimes	Sometimes	Sometimes	Never	Sometimes	Never	Never
Sometimes	Sometimes	Often	Sometimes	Often	Often	Sometimes	Never	Sometimes	Sometimes	Never	Never	Sometimes	Never	Never	Often	Sometimes	Never	Never	Never	Never	Never	Never	Never	Sometimes	Sometimes	Sometimes	Sometimes	Often	Sometimes	Never	Sometimes	Sometimes	Never	Never	Often	Often	Often	Never	Sometimes	Never	Never	Never	Often	Often	Never	Never	Sometimes	Never	Never
Never	Never	Sometimes	Never	Never	Never	Almost always	Almost always	Almost always	Almost always	Never	Never	Never	Never	Never	Never	Never	Never	Never	Never	Never	Never	Never	Never	Almost always	Almost always	Almost always	Almost always	Almost always	Almost always	Almost always	Almost always	Never	Never	Never	Never	Never	Never	Never	Never	Never	Never	Never	Never	Never	Never	Never	Never	Never	Never
Never	Never	Never	Never	Never	Never	Almost always	Almost always	Almost always	Almost always	Never	Never	Never	Never	Never	Never	Never	Never	Never	Never	Never	Never	Never	Never	Almost always	Almost always	Almost always	Almost always	Almost always	Almost always	Almost always	Almost always	Never	Never	Never	Never	Never	Never	Never	Never	Never	Never	Never	Never	Never	Never	Never	Never	Never	Never
Sometimes	Sometimes	Never	Sometimes	Sometimes	Never	Never	Sometimes	Never	Never	Sometimes	Sometimes	Sometimes	Never	Never	Sometimes	Never	Almost always	Sometimes	Sometimes	Sometimes	Never	Almost always	Sometimes	Sometimes	Sometimes	Sometimes	Never	Often	Sometimes	Sometimes	Sometimes	Sometimes	Sometimes	Never	Never	Sometimes	Sometimes	Sometimes	Sometimes	Sometimes	Never	Sometimes	Sometimes	Often	Sometimes	Sometimes	Never	Sometimes	Sometimes
Sometimes	Sometimes	Never	Never	Sometimes	Never	Often	Often	Often	Often	Sometimes	Often	Sometimes	Sometimes	Sometimes	Sometimes	Sometimes	Often	Never	Never	Almost always	Often	Never	Never	Often	Almost always	Often	Almost always	Almost always	Sometimes	Sometimes	Often	Never	Never	Never	Sometimes	Never	Never	Never	Never	Never	Never	Sometimes	Never	Never	Never	Never	Sometimes	Sometimes	Never
Never	Sometimes	Never	Never	Sometimes	Sometimes	Never	Never	Never	Sometimes	Sometimes	Never	Never	Never	Never	Never	Sometimes	Never	Sometimes	Never	Never	Never	Never	Never	Sometimes	Never	Never	Never	Sometimes	Never	Sometimes	Never	Never	Sometimes	Never	Never	Never	Sometimes	Never	Sometimes	Never	Never	Sometimes	Sometimes	Never	Never	Never	Sometimes	Sometimes	Never
Never	Sometimes	Sometimes	Sometimes	Sometimes	Sometimes	Sometimes	Sometimes	Sometimes	Sometimes	Never	Sometimes	Sometimes	Sometimes	Never	Never	Sometimes	Never	Sometimes	Never	Never	Never	Never	Never	Often	Often	Often	Often	Often	Often	Often	Often	Sometimes	Sometimes	Never	Never	Sometimes	Never	Never	Sometimes	Never	Sometimes	Sometimes	Never	Never	Never	Never	Sometimes	Sometimes	Never
Never	Never	Never	Never	Never	Never	Almost always	Almost always	Almost always	Almost always	Never	Never	Never	Never	Never	Never	Never	Never	Never	Never	Never	Never	Never	Never	Almost always	Almost always	Almost always	Almost always	Almost always	Sometimes	Almost always	Almost always	Never	Never	Never	Never	Never	Never	Never	Never	Never	Never	Never	Never	Never	Never	Never	Never	Never	Never
Sometimes	Never	Sometimes	Often	Sometimes	Sometimes	Almost always	Sometimes	Sometimes	Sometimes	Often	Sometimes	Sometimes	Never	Often	Never	Never	Sometimes	Sometimes	Almost always	Often	Sometimes	Never	Never	Almost always	Almost always	Almost always	Often	Almost always	Sometimes	Sometimes	Often	Never	Often	Never	Never	Never	Almost always	Never	Almost always	Never	Almost always	Never	Almost always	Almost always	Never	Never	Never	Never	Never
Never	Sometimes	Sometimes	Sometimes	Sometimes	Never	Sometimes	Never	Never	Never	Never	Never	Sometimes	Sometimes	Never	Never	Sometimes	Sometimes	Never	Often	Never	Never	Never	Never	Never	Often	Often	Often	Sometimes	Sometimes	Sometimes	Sometimes	Sometimes	Sometimes	Sometimes	Sometimes	Sometimes	Sometimes	Sometimes	Sometimes	Sometimes	Sometimes	Sometimes	Sometimes	Sometimes	Sometimes	Sometimes	Sometimes	Sometimes	Sometimes
Sometimes	Almost always	Sometimes	Sometimes	Never	Never	Often	Often	Sometimes	Almost always	Never	Sometimes	Never	Sometimes	Never	Never	Never	Sometimes	Often	Never	Never	Sometimes	Never	Never	Sometimes	Sometimes	Sometimes	Never	Often	Sometimes	Often	Often	Sometimes	Never	Never	Sometimes	Often	Never	Never	Never	Sometimes	Never	Sometimes	Sometimes	Sometimes	Sometimes	Sometimes	Sometimes	Often	Sometimes
Never	Never	Never	Never	Sometimes	Never	Almost always	Often	Never	Sometimes	Sometimes	Never	Never	Never	Never	Never	Never	Never	Never	Never	Almost always	Never	Never	Never	Almost always	Often	Often	Almost always	Often	Often	Sometimes	Often	Never	Never	Never	Never	Never	Never	Never	Never	Never	Never	Never	Never	Never	Never	Never	Never	Never	Never
Never	Never	Never	Sometimes	Never	Sometimes	Almost always	Often	Sometimes	Sometimes	Sometimes	Never	Sometimes	Never	Never	Never	Never	Never	Never	Never	Almost always	Never	Never	Never	Almost always	Often	Often	Almost always	Often	Sometimes	Sometimes	Often	Never	Never	Never	Never	Never	Never	Never	Never	Never	Never	Never	Never	Never	Never	Never	Never	Never	Never
Never	Never	Sometimes	Sometimes	Never	Never	Never	Sometimes	Sometimes	Sometimes	Sometimes	Sometimes	Sometimes	Never	Never	Never	Never	Never	Never	Never	Often	Never	Never	Never	Often	Sometimes	Often	Often	Often	Sometimes	Sometimes	Often	Sometimes	Never	Never	Never	Never	Never	Never	Never	Never	Sometimes	Never	Never	Never	Never	Never	Sometimes	Sometimes	Sometimes
Sometimes	Sometimes	Sometimes	Never	Never	Never	Almost always	Often	Often	Often	Never	Never	Sometimes	Sometimes	Never	Never	Never	Sometimes	Never	Never	Never	Never	Never	Sometimes	Sometimes	Sometimes	Sometimes	Often	Often	Never	Often	Often	Never	Never	Never	Never	Never	Never	Never	Never	Never	Never	Never	Never	Never	Never	Never	Often	Sometimes	Almost always
Never	Never	Never	Never	Sometimes	Never	Almost always	Often	Often	Often	Never	Never	Often	Sometimes	Sometimes	Never	Sometimes	Never	Never	Never	Never	Never	Never	Never	Sometimes	Sometimes	Sometimes	Almost always	Sometimes	Sometimes	Sometimes	Almost always	Never	Never	Never	Never	Never	Never	Never	Never	Never	Never	Never	Never	Never	Never	Never	Almost always	Sometimes	Never
Sometimes	Sometimes	Never	Never	Never	Sometimes	Almost always	Sometimes	Almost always	Sometimes	Never	Never	Sometimes	Never	Never	Never	Almost always	Almost always	Sometimes	Never	Never	Sometimes	Never	Never	Sometimes	Almost always	Almost always	Almost always	Almost always	Sometimes	Often	Often	Never	Never	Never	Never	Never	Never	Never	Sometimes	Never	Sometimes	Never	Never	Never	Never	Never	Never	Never	Never
Sometimes	Sometimes	Sometimes	Sometimes	Sometimes	Sometimes	Sometimes	Sometimes	Sometimes	Sometimes	Sometimes	Sometimes	Sometimes	Sometimes	Sometimes	Never	Sometimes	Sometimes	Sometimes	Sometimes	Often	Sometimes	Sometimes	Sometimes	Sometimes	Sometimes	Sometimes	Often	Sometimes	Sometimes	Sometimes	Sometimes	Sometimes	Sometimes	Sometimes	Often	Often	Sometimes	Sometimes	Never	Never	Sometimes	Sometimes	Often	Often	Often	Often	Sometimes	Sometimes	Often
Almost always	Often	Sometimes	Sometimes	Sometimes	Sometimes	Sometimes	Sometimes	Sometimes	Sometimes	Often	Often	Sometimes	Sometimes	Never	Never	Sometimes	Sometimes	Sometimes	Sometimes	Sometimes	Often	Sometimes	Sometimes	Sometimes	Never	Never	Sometimes	Sometimes	Sometimes	Sometimes	Sometimes	Sometimes	Sometimes	Sometimes	Sometimes	Sometimes	Sometimes	Sometimes	Sometimes	Sometimes	Sometimes	Sometimes	Sometimes	Sometimes	Never	Sometimes	Sometimes	Sometimes	Often
Sometimes	Often	Often	Sometimes	Sometimes	Sometimes	Sometimes	Sometimes	Often	Sometimes	Often	Sometimes	Sometimes	Sometimes	Sometimes	Sometimes	Often	Sometimes	Sometimes	Sometimes	Sometimes	Sometimes	Sometimes	Sometimes	Sometimes	Sometimes	Sometimes	Sometimes	Sometimes	Sometimes	Sometimes	Often	Often	Sometimes	Sometimes	Sometimes	Often	Sometimes	Sometimes	Often	Sometimes	Sometimes	Sometimes	Sometimes	Never	Sometimes	Sometimes	Sometimes	Sometimes	Sometimes
Sometimes	Sometimes	Sometimes	Sometimes	Sometimes	Sometimes	Often	Sometimes	Sometimes	Sometimes	Sometimes	Never	Never	Sometimes	Often	Sometimes	Sometimes	Sometimes	Sometimes	Sometimes	Sometimes	Sometimes	Sometimes	Often	Never	Sometimes	Sometimes	Often	Often	Sometimes	Sometimes	Never	Sometimes	Often	Sometimes	Sometimes	Sometimes	Sometimes	Sometimes	Sometimes	Sometimes	Sometimes	Sometimes	Sometimes	Often	Often	Often	Sometimes	Sometimes	Often
Sometimes	Often	Often	Sometimes	Sometimes	Sometimes	Sometimes	Often	Sometimes	Often	Sometimes	Sometimes	Sometimes	Sometimes	Sometimes	Sometimes	Sometimes	Sometimes	Sometimes	Sometimes	Sometimes	Often	Sometimes	Sometimes	Often	Sometimes	Often	Sometimes	Often	Sometimes	Often	Sometimes	Sometimes	Sometimes	Sometimes	Sometimes	Sometimes	Sometimes	Sometimes	Sometimes	Often	Sometimes	Sometimes	Often	Sometimes	Sometimes	Sometimes	Sometimes	Often	Often
Sometimes	Often	Sometimes	Sometimes	Often	Sometimes	Sometimes	Often	Sometimes	Often	Sometimes	Often	Often	Sometimes	Sometimes	Sometimes	Sometimes	Sometimes	Often	Sometimes	Sometimes	Sometimes	Sometimes	Often	Sometimes	Often	Often	Sometimes	Sometimes	Often	Sometimes	Sometimes	Sometimes	Sometimes	Sometimes	Sometimes	Sometimes	Sometimes	Often	Often	Often	Often	Often	Sometimes	Sometimes	Sometimes	Sometimes	Sometimes	Sometimes	Sometimes
Sometimes	Almost always	Sometimes	Sometimes	Sometimes	Sometimes	Almost always	Sometimes	Sometimes	Sometimes	Sometimes	Sometimes	Sometimes	Never	Never	Never	Never	Sometimes	Sometimes	Never	Never	Never	Never	Never	Almost always	Almost always	Almost always	Almost always	Often	Sometimes	Never	Sometimes	Sometimes	Never	Never	Never	Never	Never	Never	Never	Never	Never	Never	Never	Never	Never	Never	Never	Never	Never
[truncated: 190 more columns]
